# Supplementary material for: Does Energy Efficiency Realize Energy Conservation in the Iron and Steel Industry? A Perspective of Energy Rebound Effect
Source: Int J Environ Res Public Health. 2022 Sep 18;19(18):11767. doi: 10.3390/ijerph191811767 (PMC9517494; doi:10.3390/ijerph191811767)
Supplement: Supplementary file 1 [file ijerph-19-11767-s001.zip]

Archive with 1 entries (1 files):
- ijerph-1888149-supplementary.xlsx
