# Supplementary material for: Does Energy Efficiency Realize Energy Conservation in the Iron and Steel Industry? A Perspective of Energy Rebound Effect
Source: Int J Environ Res Public Health. 2022 Sep 18;19(18):11767. doi: 10.3390/ijerph191811767 (PMC9517494; doi:10.3390/ijerph191811767)
Supplement: Supplementary file 1 [file ijerph-19-11767-s001.zip › ijerph-1888149-supplementary.xlsx]

## Sheet: Variables and Data
Region	id	Province	Year	K	L	E	Y	PK	PL	PE	PY	MEPI	EEC	TC	Accumulated_MEPI	Accumulated_EEC	Accumulated_TC
2	1	Anhui	2000	144.81	10.38	6.48142	120.48	10.4894	12.5491	100	100				1	1	1
2	1	Anhui	2001	148.534	10.22	6.70305	145.439	9.606	13.5461	101.63	98.6	1.1673	0.8217	1.4205	1.16725	0.821726	1.42049
2	1	Anhui	2002	142.516	9.92	6.92116	165.453	9.58505	15.9112	103.358	98.4225	1.1018	1.1018	1	1.28603	0.905343	1.42049
2	1	Anhui	2003	202.646	10.37	7.53568	216.29	11.4311	18.1294	109.414	101.848	1.2007	0.9825	1.222	1.54408	0.889532	1.73583
2	1	Anhui	2004	230.493	10.38	7.3569	284.998	9.33591	20.8337	124.656	110.199	1.3497	1.258	1.0729	2.08402	1.11903	1.86234
2	1	Anhui	2005	257.976	10.39	8.36616	371.405	7.0054	23.3076	143.292	113.836	1.146	1.1097	1.0327	2.38823	1.24178	1.92323
2	1	Anhui	2006	264.353	10.31	9.37543	423.331	10.421	25.8611	151.488	117.365	1.0171	0.8827	1.1522	2.42909	1.09617	2.21598
2	1	Anhui	2007	479.661	10.61	11.899	587.261	10.8484	30.938	155.063	121.59	1.093	0.988	1.1063	2.65507	1.08299	2.45161
2	1	Anhui	2008	489.942	11.22	12.6428	751.545	7.2502	31.0096	180.943	131.803	1.2045	1.2045	1	3.19791	1.30441	2.45161
2	1	Anhui	2009	517.733	11.39	13.4186	827.221	4.5966	35.0837	178.302	132.562	1.0371	1.0371	1	3.31643	1.35276	2.45161
2	1	Anhui	2010	538.703	11.65	13.6023	999.421	11.8322	32.6334	197.754	133.322	1.2111	1.0824	1.1189	4.01668	1.46422	2.74322
2	1	Anhui	2011	554.674	12.3675	13.786	1197.88	9.83284	41.334	223.265	144.387	1.2899	1.2857	1.0033	5.18113	1.88258	2.75215
2	1	Anhui	2012	700.878	13.085	14.551	1507.21	7.31489	41.6082	223.488	141.933	1.3238	1.2247	1.0809	6.8587	2.30565	2.97473
2	1	Anhui	2013	754.27	14.96	15.2657	1716.36	11.1273	42.6387	204.715	139.378	1.0942	1.0687	1.0238	7.50486	2.46412	3.04565
2	1	Anhui	2014	930.303	16.77	15.3691	1995.03	10.6857	43.9918	190.999	135.754	1.1497	1.0933	1.0516	8.62863	2.69401	3.20289
2	1	Anhui	2015	932.298	16.22	16.0161	2059.67	10.9946	40.3729	170.849	137.473	1.0008	0.9201	1.0877	8.63548	2.47885	3.48366
2	1	Anhui	2016	892.417	13.69	16.3007	2058.1	10.8747	42.5593	163.502	135.561	1.0076	0.9299	1.0836	8.70098	2.30503	3.77477
2	1	Anhui	2017	810.983	12.54	16.6759	2100.67	10.1795	50.2753	187.259	135.606	1.0222	0.9769	1.0463	8.89401	2.25182	3.9497
2	1	Anhui	2018	775.018	11.39	17.0511	2132.2	10.5061	58.9127	206.172	139.674	1.0123	0.987	1.0256	9.00306	2.22249	4.05089
2	1	Anhui	2019	748.496	11.07	17.4263	2163.74	9.63796	59.4657	200.564	140.093	0.9992	0.9757	1.0241	8.99611	2.16852	4.14851
1	2	Beijing	2000	187.94	10.53	4.35582	181.47	10.498	12.9055	100	100				1	1	1
1	2	Beijing	2001	187.608	9.22	4.81711	295.16	7.1534	14.6653	101.7	99.4	1.4986	1.0354	1.4474	1.49862	1.03538	1.44741
1	2	Beijing	2002	178.976	8.7	4.7295	302.786	7.28915	15.9047	104.039	98.4453	1.0448	1.0448	1	1.56582	1.0818	1.44741
1	2	Beijing	2003	183.59	7.72	4.64189	355.963	12.3826	17.8591	114.027	97.4905	1.2415	0.9802	1.2665	1.94391	1.06039	1.83319
1	2	Beijing	2004	188.423	7.295	4.47389	368.043	10.7549	23.7817	136.832	100.415	1.0728	0.9999	1.0729	2.08535	1.06027	1.9668
1	2	Beijing	2005	193.124	6.87	4.62743	417.439	10.5709	27.1346	160.231	101.721	1.1387	1.0619	1.0723	2.37449	1.12587	2.10903
1	2	Beijing	2006	227.806	6.55	4.29866	434.694	10.5763	31.8271	181.221	100.805	1.1478	0.9729	1.1798	2.72536	1.09534	2.48814
1	2	Beijing	2007	312.488	6.27	4.42043	453.044	11.9742	36.0955	190.463	100.503	1.0135	0.9161	1.1063	2.76216	1.00343	2.7527
1	2	Beijing	2008	292.147	5.28	3.17364	373.043	10.8784	42.4864	251.983	103.819	1.1469	1.1469	1	3.16792	1.15084	2.7527
1	2	Beijing	2009	312.484	4.29	2.99554	349.907	6.6773	45.1997	214.437	101.99	0.9937	0.9937	1	3.14811	1.14365	2.7527
1	2	Beijing	2010	307.422	4.09	1.88737	375.111	13.3967	38.0613	260.112	100.162	1.7015	1.3874	1.2263	5.35644	1.58674	3.37576
1	2	Beijing	2011	306.113	3.68	1.7792	295.261	10.6781	52.8889	306.412	102.465	0.835	0.835	1	4.47255	1.3249	3.37576
1	2	Beijing	2012	288.346	3.4	1.91937	286.857	7.48079	49.5116	303.348	100.826	0.9006	0.9006	1	4.0279	1.19318	3.37576
1	2	Beijing	2013	298.045	3.56	1.13361	286.458	10.9314	52.0976	292.428	98.2043	1.6328	1.3298	1.2279	6.57691	1.58674	4.14493
1	2	Beijing	2014	297.205	3.3	1.10393	270.089	10.1983	56.2393	290.673	97.3205	0.9903	0.9869	1.0034	6.51295	1.56591	4.1592
1	2	Beijing	2015	289.253	2.92	1.0864	246.499	11.1314	53.6547	248.816	94.3036	0.9531	0.9412	1.0126	6.20727	1.47383	4.21168
1	2	Beijing	2016	358.589	2.34	1.09117	241.781	10.4566	60.3364	243.84	93.7315	1.089	1.0749	1.0131	6.75975	1.58426	4.26681
1	2	Beijing	2017	377.925	2.0489	1.08161	233.092	11.0218	68.5988	264.322	93.1594	1.0079	0.9841	1.0241	6.81318	1.55914	4.36983
1	2	Beijing	2018	381.829	1.71	1.07656	216.559	10.6299	81.1556	269.609	93.1594	0.9622	0.9463	1.0168	6.55572	1.47548	4.44312
1	2	Beijing	2019	399.923	1.62	1.06519	214.157	10.1963	75.8382	268.261	92.7867	1.0095	0.9928	1.0168	6.6179	1.4648	4.51797
3	3	Chongqing	2000	41.23	5	4.63682	57.43	10.1068	9.00368	100	100				1	1	1
3	3	Chongqing	2001	41.973	4.52	3.9877	60.2485	13.6995	10.2102	96.5848	98.1	1.2198	0.8588	1.4205	1.21985	0.85875	1.42049
3	3	Chongqing	2002	44.0907	4.04	3.51234	67.0715	8.24075	11.7693	98.613	97.1853	1.2639	1.2639	1	1.54178	1.08539	1.42049
3	3	Chongqing	2003	46.8249	3.64	3.03697	87.2186	10.6466	13.597	102.163	96.2707	1.5039	1.2307	1.222	2.31873	1.3358	1.73583
3	3	Chongqing	2004	47.2804	3.525	3.60032	95.6123	9.97221	15.6362	117.283	99.4477	0.9247	0.8619	1.0729	2.14414	1.15131	1.86234
3	3	Chongqing	2005	47.7691	3.41	4.16368	113.05	7.1894	17.2457	133.421	102.431	1.0224	0.99	1.0327	2.19217	1.13984	1.92323
3	3	Chongqing	2006	66.0304	3.445	3.98757	140.21	10.3241	18.5302	142.427	104.685	1.295	1.1239	1.1522	2.83891	1.28111	2.21598
3	3	Chongqing	2007	69.294	3.48	4.39084	166.465	9.18835	20.913	149.435	108.349	1.0782	0.9746	1.1063	3.06097	1.24855	2.45161
3	3	Chongqing	2008	81.641	3.685	7.01655	196.081	7.2618	21.9848	173.449	114.633	0.7371	0.7371	1	2.25628	0.920328	2.45161
3	3	Chongqing	2009	82.3925	3.89	7.07393	223.656	4.8258	31.7852	174.316	113.751	1.1314	1.1314	1	2.55271	1.04124	2.45161
3	3	Chongqing	2010	99.9275	4.94	6.61142	332.966	12.1284	24.7509	189.482	112.868	1.6114	1.5724	1.0248	4.11348	1.63725	2.51243
3	3	Chongqing	2011	117.462	4.66	7.91449	425.814	9.22764	34.3738	203.124	117.157	1.077	1.077	1	4.43011	1.76328	2.51243
3	3	Chongqing	2012	123.495	5.06	7.3403	454.221	6.82289	34.4449	207.593	117.04	1.1517	1.1517	1	5.10204	2.03072	2.51243
3	3	Chongqing	2013	248.751	5.3	6.76611	546.149	9.8792	36.6561	203.441	114.699	1.2708	1.2575	1.0105	6.48347	2.55373	2.53883
3	3	Chongqing	2014	335.189	5.61	8.29737	599.497	8.9554	45.5058	199.779	112.749	0.862	0.8315	1.0367	5.58845	2.12334	2.63192
3	3	Chongqing	2015	339.761	4.65	8.26209	579.12	8.91116	46.8812	193.386	110.799	0.9719	0.8962	1.0845	5.43168	1.90296	2.85434
3	3	Chongqing	2016	344.333	4.05	8.22681	558.744	9.09058	51.5915	188.745	111.644	0.991	0.9507	1.0423	5.38254	1.80916	2.97515
3	3	Chongqing	2017	246.388	4.075	6.62499	449.61	8.78757	48.782	199.315	112.488	0.9646	0.9416	1.0244	5.19189	1.70357	3.04766
3	3	Chongqing	2018	236.09	3.1	6.35895	388.307	9.80474	62.9553	202.703	114.85	0.8935	0.8819	1.0131	4.639	1.50244	3.08765
3	3	Chongqing	2019	225.793	3.08	6.88461	327.003	8.93023	55.4515	202.501	114.621	0.7538	0.7431	1.0144	3.49676	1.11639	3.1322
1	4	Fujian	2000	36.02	3.04	1.51083	80.15	10.9021	13.3667	100	100				1	1	1
1	4	Fujian	2001	38.2077	2.95	1.62057	95.7279	9.3636	14.3501	98.6	98.1	1.2458	1.0185	1.2231	1.24576	1.01855	1.22307
1	4	Fujian	2002	39.976	2.96	1.71665	111.065	12.1329	16.0451	100.611	95.3238	1.3274	1.2077	1.0991	1.65361	1.23013	1.34426
1	4	Fujian	2003	48.4515	3.32	1.81274	158.555	11.5544	17.117	109.767	95.991	1.7236	1	1.7236	2.85015	1.23013	2.31696
1	4	Fujian	2004	74.2023	3.85	2.62859	213.828	10.4511	19.4324	127.769	98.4868	0.7084	0.6692	1.0585	2.01896	0.823247	2.45244
1	4	Fujian	2005	99.4372	4.38	4.54726	280.744	7.6534	21.8725	160.478	98.6838	0.8056	0.7431	1.0841	1.62653	0.611754	2.6588
1	4	Fujian	2006	119.318	5.11	6.46593	357.703	10.8639	22.0633	178.13	98.6806	0.931	0.7594	1.226	1.5143	0.464553	3.2597
1	4	Fujian	2007	154.921	6.54	7.16904	440.866	12.8326	23.0713	182.227	98.6775	1.1116	1.0048	1.1063	1.68332	0.466772	3.6063
1	4	Fujian	2008	182.037	6.74	7.38035	506.86	8.3729	26.3071	231.064	97.7294	1.1168	1.1168	1	1.87989	0.521279	3.6063
1	4	Fujian	2009	195.476	7.21	10.2619	597.291	7.095	26.7946	209.344	96.7814	0.8475	0.8475	1	1.59323	0.44179	3.6063
1	4	Fujian	2010	245.48	7.9	11.2204	740.968	13.6898	33.2748	226.301	99.8784	1.1602	1.1348	1.0223	1.84843	0.50136	3.68684
1	4	Fujian	2011	325.202	7.87	12.1189	899.967	9.86684	33.0128	243.047	103.774	1.3368	1.3186	1.0138	2.47092	0.661098	3.73761
1	4	Fujian	2012	332.453	9.445	12.7659	1127.75	8.11989	36.7953	251.311	102.425	1.2542	1.1244	1.1154	3.09895	0.743356	4.16886
1	4	Fujian	2013	366.393	10.0725	12.5851	1233.25	12.5905	36.4145	248.546	100.786	1.1174	1.0735	1.0409	3.46272	0.797959	4.33947
1	4	Fujian	2014	392.648	10.7	12.4042	1263.14	10.8586	36.0365	243.078	99.3748	1.0266	0.9804	1.0472	3.55489	0.782286	4.54423
1	4	Fujian	2015	360.795	10.33	12.9203	1330.42	10.6291	37.2203	227.521	96.3935	1.0351	0.9508	1.0887	3.67979	0.743766	4.9475
1	4	Fujian	2016	359.142	8.95	13.4364	1378.16	10.6899	40.3523	211.595	97.918	1	0.8873	1.1271	3.67972	0.659907	5.57611
1	4	Fujian	2017	372.795	8.57	13.5311	1425.9	11.2032	48.734	226.83	99.4426	1.0328	1.0091	1.0235	3.80042	0.665919	5.70703
1	4	Fujian	2018	386.448	8.19	14.4519	1514.6	12.194	43.5805	244.522	102.227	0.9963	0.9846	1.012	3.78652	0.655647	5.77524
1	4	Fujian	2019	388.782	8.41	14.7156	1515.66	11.9444	48.8196	240.61	102.84	0.9824	0.958	1.0255	3.7199	0.628091	5.92255
3	5	Gansu	2000	77.59	5.27	3.0001	55.61	9.7248	7.30358	100	100				1	1	1
3	5	Gansu	2001	75.6286	5.18	2.69152	63.4848	10.1831	7.886	102.6	98.5	1.2725	0.8958	1.4205	1.27249	0.895811	1.42049
3	5	Gansu	2002	78.3542	5.09	2.87384	64.9557	5.29595	8.76155	101.471	96.4019	0.9583	0.9583	1	1.21937	0.858417	1.42049
3	5	Gansu	2003	86.2876	5	2.6789	82.218	10.0982	9.94541	109.082	106.081	1.3579	1.1112	1.222	1.65574	0.95386	1.73583
3	5	Gansu	2004	50.3817	5.165	5.34727	132.34	8.80781	13.137	119.804	121.25	0.8064	0.7516	1.0729	1.33518	0.716936	1.86234
3	5	Gansu	2005	106.1	5.33	6.93688	186.694	9.5118	16.3048	136.218	132.89	1.0874	1.053	1.0327	1.45194	0.754947	1.92323
3	5	Gansu	2006	161.819	5.48	7.81042	214.753	8.67792	18.0313	153.926	145.914	1.0216	0.8867	1.1522	1.48336	0.669392	2.21598
3	5	Gansu	2007	170.425	5.61	8.18423	285.882	11.484	19.6001	158.236	153.939	1.2704	1.1483	1.1063	1.88448	0.768671	2.45161
3	5	Gansu	2008	219.287	6.03	7.69664	308.088	7.6825	20.7231	180.864	161.482	1.1459	1.1459	1	2.15951	0.880857	2.45161
3	5	Gansu	2009	265.794	5.73	7.66526	367.785	2.3772	21.4444	165.129	165.237	1.1987	1.1987	1	2.58851	1.05584	2.45161
3	5	Gansu	2010	301.024	5.525	8.06436	416.025	8.94491	18.7563	195.512	168.991	1.075	0.9109	1.1802	2.78264	0.961713	2.89342
3	5	Gansu	2011	336.253	5.32	8.46345	527.414	8.24064	29.0176	215.063	187.58	1.3661	1.3595	1.0048	3.80141	1.30748	2.90744
3	5	Gansu	2012	457.468	5.4	12.8176	591.918	6.29759	30.772	211.192	181.577	0.7807	0.7348	1.0625	2.96791	0.960714	3.08928
3	5	Gansu	2013	479.426	5.48	14.42	672.436	9.65203	28.8162	207.813	175.948	1.0914	1.0533	1.0362	3.23903	1.01189	3.20097
3	5	Gansu	2014	522.476	5.805	15.8448	752.955	8.61369	31.3081	204.696	170.142	1.0522	0.9507	1.1067	3.408	0.962032	3.5425
3	5	Gansu	2015	565.15	5.4025	14.5515	723.912	8.52582	30.9998	167.032	164.454	1.0611	0.9444	1.1236	3.61639	0.908586	3.98024
3	5	Gansu	2016	558.199	5	14.4485	652.279	8.7793	36.0073	154.17	162.649	0.8996	0.8696	1.0344	3.25316	0.790145	4.11717
3	5	Gansu	2017	551.247	5.03	14.3454	481.798	9.23036	41.4323	177.296	160.843	0.6659	0.6498	1.0249	2.16642	0.513413	4.21966
3	5	Gansu	2018	523.416	5.06	13.8319	352.945	9.30559	43.3193	197.862	176.123	0.7045	0.7014	1.0044	1.52624	0.360123	4.23811
3	5	Gansu	2019	525.897	5.07	13.3184	332.718	9.19195	45.9551	196.477	173.129	0.979	0.979	1	1.49425	0.352574	4.23811
1	6	Guangdong	2000	124.65	4.74	2.58715	150.95	11.2833	15.8876	100	100				1	1	1
1	6	Guangdong	2001	134.116	4.81	2.92433	210.658	10.2545	17.2957	100.91	98.5	1.4536	0.9899	1.4684	1.45358	0.989916	1.46838
1	6	Guangdong	2002	134.425	4.88	3.16572	221.134	12.1642	19.1074	99.3358	95.0722	1.0007	0.8805	1.1365	1.45455	0.871631	1.66877
1	6	Guangdong	2003	162.296	5.23	4.04163	317.533	12.9798	20.3955	104.104	95.5274	1.1796	0.9029	1.3064	1.71575	0.787021	2.18005
1	6	Guangdong	2004	207.413	6.275	5.06502	427.215	10.9384	25.3778	117.117	95.9826	1.1345	1.1001	1.0313	1.94659	0.865772	2.24839
1	6	Guangdong	2005	251.641	7.32	5.66654	561.187	10.9205	28.1025	131.429	97.4223	1.2525	1.1278	1.1105	2.43802	0.97641	2.49692
1	6	Guangdong	2006	291.997	7.68	6.06983	734.112	12.0635	27.6855	141.286	98.7863	1.433	1.1225	1.2765	3.49357	1.09604	3.18744
1	6	Guangdong	2007	351.51	8.7	7.64891	935.115	13.7121	28.8693	145.242	100.07	1.1214	0.8803	1.2739	3.91767	0.96485	4.06039
1	6	Guangdong	2008	415.583	9.71	7.44054	943.621	12.2501	31.3104	167.115	103.173	0.944	0.944	1	3.69819	0.910797	4.06039
1	6	Guangdong	2009	432.068	10.005	9.82184	1079.66	8.0301	34.1621	155.584	102.588	0.9552	0.9552	1	3.53255	0.870002	4.06039
1	6	Guangdong	2010	576.954	10.3	13.3751	1404.6	15.555	33.391	167.72	102.002	1.1314	1.0961	1.0322	3.99665	0.953619	4.19104
1	6	Guangdong	2011	584.628	10.94	13.8685	1506.19	12.1625	37.5431	182.479	105.776	1.046	1.0067	1.0391	4.18058	0.95999	4.35481
1	6	Guangdong	2012	617.417	11.82	14.5956	1620.28	10.3499	37.6538	186.859	105.247	1.0224	0.8551	1.1956	4.27423	0.820924	5.20661
1	6	Guangdong	2013	609.493	12.7	13.6492	1969.48	13.7999	37.3032	178.824	103.985	1.4085	1.3351	1.055	6.02025	1.09604	5.49271
1	6	Guangdong	2014	605.163	12.5	13.4154	2063.86	13.4984	39.7669	175.963	102.841	1.1102	1	1.1102	6.68366	1.09604	6.09799
1	6	Guangdong	2015	673.943	11.87	13.4679	2272.27	13.0605	43.9596	161.182	99.5498	1.1085	0.98	1.1312	7.40915	1.07412	6.89787
1	6	Guangdong	2016	763.378	11.27	13.5205	2273.24	13.4547	46.168	152.8	100.884	0.9918	0.937	1.0585	7.34803	1.00643	7.30108
1	6	Guangdong	2017	852.813	10.65	14.3594	2174.2	12.6801	50.1183	162.274	102.218	0.9013	0.8581	1.0503	6.62278	0.863617	7.66866
1	6	Guangdong	2018	804.909	10.035	15.0043	2151.92	13.4549	41.6157	168.278	104.058	0.954	0.9278	1.0282	6.31798	0.801267	7.88498
1	6	Guangdong	2019	804.753	9.42	15.1095	2029.63	12.9027	47.8922	167.773	104.266	0.9372	0.9138	1.0256	5.92105	0.732158	8.08712
3	7	Guangxi	2000	43.59	4.47	2.69319	46.72	9.9533	8.69868	100	100				1	1	1
3	7	Guangxi	2001	53.0055	4.39	2.80942	57.8276	10.3265	9.52936	103.8	106.3	1.1865	0.8353	1.4205	1.18654	0.835304	1.42049
3	7	Guangxi	2002	50.7284	4.3	3.0021	70.0754	9.30335	10.9762	105.668	101.655	1.134	1.134	1	1.34556	0.947253	1.42049
3	7	Guangxi	2003	58.9492	4.21	3.81271	104.864	11.3465	12.1231	107.042	104.481	1.1783	0.9642	1.222	1.58546	0.91337	1.73583
3	7	Guangxi	2004	82.0836	4.965	4.54023	165.75	9.05751	15.9504	117.853	114.615	1.3273	1.2372	1.0729	2.10445	1.13	1.86234
3	7	Guangxi	2005	104.756	5.72	5.5192	232.385	6.0437	18.0578	132.114	120.231	1.1533	1.1168	1.0327	2.42715	1.26202	1.92323
3	7	Guangxi	2006	117.966	5.58	7.41297	313.372	8.30032	20.3509	137.002	131.774	1.004	0.8714	1.1522	2.43686	1.09968	2.21598
3	7	Guangxi	2007	128.46	6.13	8.24297	442.589	10.5737	21.5581	144.4	137.704	1.4058	1.1481	1.2245	3.42573	1.2625	2.71346
3	7	Guangxi	2008	185.398	6.69	9.26863	534.405	5.419	18.3954	169.959	150.097	1.0738	1.0738	1	3.67867	1.35571	2.71346
3	7	Guangxi	2009	213.024	6.97	10.4805	593.944	2.0687	22.4694	171.233	153.639	0.9829	0.9829	1	3.61575	1.33253	2.71346
3	7	Guangxi	2010	242.42	7.455	11.5048	764.376	12.0575	23.0195	187.158	157.181	1.3262	1.2959	1.0233	4.79503	1.72689	2.77669
3	7	Guangxi	2011	260.858	7.94	12.4417	902.932	8.48954	26.229	197.452	161.986	1.2016	1.1776	1.0204	5.76174	2.03362	2.83325
3	7	Guangxi	2012	317.108	9.4724	12.941	1008.41	5.53319	25.6836	205.35	166.79	1.0175	0.9347	1.0886	5.86264	1.90089	3.08415
3	7	Guangxi	2013	359.029	9.89	14.9669	1117.9	9.08243	26.8184	200.832	163.788	0.9738	0.9622	1.0121	5.70926	1.82901	3.12149
3	7	Guangxi	2014	375.641	9.87	15.9142	1232.73	9.33728	31.547	197.619	161.167	1.0635	1.017	1.0458	6.07177	1.86005	3.26431
3	7	Guangxi	2015	378.422	9.78	15.6677	1407.11	8.87298	32.4718	187.935	156.332	1.189	1.0814	1.0995	7.21923	2.01147	3.58904
3	7	Guangxi	2016	402.079	9.378	16.4436	1481.5	8.85295	34.9511	178.163	154.925	1.0036	0.8921	1.125	7.24544	1.79446	4.03768
3	7	Guangxi	2017	385.726	8.976	17.766	1537.21	8.90961	43.4583	192.772	166.699	0.9718	0.9468	1.0264	7.04137	1.69907	4.14425
3	7	Guangxi	2018	381.331	8.348	17.7592	1620.89	9.05377	52.2811	206.073	172.034	1.0596	1.0469	1.0121	7.46102	1.77875	4.19452
3	7	Guangxi	2019	410.722	8.132	18.0116	1704.57	8.48444	57.9093	207.928	170.83	1.0353	1.0091	1.026	7.7244	1.79494	4.30344
3	8	Guizhou	2000	41.1	6.34	2.63473	58.75	10.3695	9.1293	100	100				1	1	1
3	8	Guizhou	2001	41.5186	6.4	2.83328	65.9713	10.9821	9.78482	103.5	102.2	1.0442	0.7351	1.4205	1.04423	0.735117	1.42049
3	8	Guizhou	2002	50.7018	6.51	2.97689	73.1224	8.80875	10.8456	101.948	101.117	1.0549	1.0549	1	1.10158	0.775492	1.42049
3	8	Guizhou	2003	50.6759	7.11	3.24789	97.8354	10.6826	11.7461	106.127	104.555	1.2263	1.0035	1.222	1.3509	0.778242	1.73583
3	8	Guizhou	2004	63.7996	7.485	3.7213	115.649	9.40041	11.5277	115.573	112.919	1.0317	0.9616	1.0729	1.39372	0.748366	1.86234
3	8	Guizhou	2005	76.957	7.1125	4.09393	142.376	6.7468	12.0333	135.451	121.049	1.1191	1.0836	1.0327	1.55964	0.810949	1.92323
3	8	Guizhou	2006	79.6024	6.74	4.86603	172.337	9.82842	11.0805	150.08	126.254	1.0184	0.8838	1.1522	1.5883	0.716748	2.21598
3	8	Guizhou	2007	79.82	6.65	5.63813	211.631	9.19645	12.8315	157.584	132.567	1.0598	0.958	1.1063	1.68334	0.686627	2.45161
3	8	Guizhou	2008	72.2768	6.54	5.43168	223.277	5.7043	11.9059	182.167	137.136	1.0951	1.0951	1	1.84348	0.751947	2.45161
3	8	Guizhou	2009	76.6341	5.99	6.70209	241.706	2.4502	17.3736	184.353	141.704	0.8773	0.8773	1	1.61736	0.659712	2.45161
3	8	Guizhou	2010	88.0403	6.13	7.9725	278.073	11.2245	21.0629	202.973	148.364	0.9672	0.9494	1.0187	1.56432	0.626347	2.49753
3	8	Guizhou	2011	103.937	6.38	9.12465	337.003	8.41334	20.9315	246.815	156.376	1.0618	1.0618	1	1.66102	0.665065	2.49753
3	8	Guizhou	2012	120.607	6.045	10.2136	403.676	5.90149	23.0617	264.585	157.94	1.0736	1.0736	1	1.78327	0.714012	2.49753
3	8	Guizhou	2013	125.867	5.71	10.4954	470.676	8.78035	28.1053	254.796	153.833	1.1489	1.1456	1.0029	2.04888	0.818007	2.50472
3	8	Guizhou	2014	131.126	5.31	9.71287	529.868	8.04653	30.5306	255.56	151.218	1.2924	1.2716	1.0164	2.64797	1.04016	2.54574
3	8	Guizhou	2015	136.386	4.74	10.3983	594.266	7.54406	31.2939	250.449	145.32	1.0894	0.992	1.0982	2.88468	1.03183	2.79569
3	8	Guizhou	2016	137.408	4.56	10.6029	620.228	7.73084	30.731	245.44	148.916	1.0369	0.8897	1.1654	2.99125	0.91806	3.25823
3	8	Guizhou	2017	136.113	4.385	10.8075	635.808	8.33904	28.7851	284.465	152.512	1.008	0.9895	1.0186	3.01506	0.908462	3.31886
3	8	Guizhou	2018	135.653	3.77	11.0122	656.804	8.93365	32.3157	292.999	155.257	1.0161	1.0036	1.0125	3.06349	0.911699	3.3602
3	8	Guizhou	2019	135.884	3.49	11.2168	687.137	8.3952	33.0811	292.413	154.947	1.0323	1.0024	1.0298	3.16257	0.913916	3.46046
1	9	Hebei	2000	346.09	31.01	19.4323	596.38	10.2451	11.1269	100	100				1	1	1
1	9	Hebei	2001	417.859	30.79	25.4004	716.716	10.9528	12.1505	103	99.9	0.9194	0.6472	1.4205	0.919409	0.647248	1.42049
1	9	Hebei	2002	459.481	31.58	30.5479	908.596	9.52965	13.9357	108.881	99.3006	1.0653	1.0555	1.0093	0.979425	0.683148	1.43369
1	9	Hebei	2003	596.285	37	40.4312	1462	11.3508	15.7144	120.216	106.381	1.2978	0.9936	1.3062	1.27112	0.678772	1.87268
1	9	Hebei	2004	795.501	43.165	47.9413	2046.97	8.69081	18.5996	140.292	118.721	1.1808	1.1006	1.0729	1.50093	0.747041	2.00917
1	9	Hebei	2005	991.061	49.33	63.5663	2740.18	7.2862	20.7275	162.318	123.945	1.0161	0.9776	1.0394	1.52512	0.730336	2.08825
1	9	Hebei	2006	1284.36	53.72	74.6916	3380.23	10.3575	22.0973	180.092	124.936	1.0555	0.9111	1.1584	1.60979	0.665442	2.41912
1	9	Hebei	2007	1518.35	55.12	77.8692	4106.51	11.3458	24.6352	189.636	133.557	1.1687	1.0533	1.1096	1.88141	0.700904	2.68427
1	9	Hebei	2008	1963.92	62.11	77.5895	5163.72	8.1604	27.7507	245.522	155.861	1.262	1.262	1	2.37431	0.884527	2.68427
1	9	Hebei	2009	2400.05	62.17	80.83	5859.99	4.7979	28.772	238.697	153.615	1.12	1.12	1	2.6592	0.990661	2.68427
1	9	Hebei	2010	2949.73	69.05	119.612	6799.31	11.9175	23.9554	270.825	151.37	0.8188	0.7791	1.0511	2.17746	0.771786	2.82132
1	9	Hebei	2011	3299.19	68.48	125.671	7882.32	9.68924	34.5621	306.114	163.026	1.2729	1.2526	1.0162	2.77172	0.966764	2.86701
1	9	Hebei	2012	3960.9	73.13	127.728	9201.68	6.76389	35.0117	301.277	154.386	1.195	1.0429	1.1458	3.3122	1.00824	3.28515
1	9	Hebei	2013	4371.11	77.78	175.179	9972.29	10.8271	34.6852	285.731	149.136	0.7919	0.7719	1.0259	2.62295	0.778296	3.37013
1	9	Hebei	2014	4875.78	77.53	181.967	10283.3	9.08935	34.0914	269.13	141.978	0.9903	0.9221	1.0739	2.59744	0.717661	3.61932
1	9	Hebei	2015	5056.96	72.51	173.902	10625.5	9.77593	33.4925	234.897	144.177	1.0928	0.9834	1.1112	2.83839	0.705725	4.02195
1	9	Hebei	2016	5085.8	66.68	173.418	10967.8	10.1568	34.9077	233.652	146.376	1.0571	1.0097	1.0469	3.00036	0.712579	4.21057
1	9	Hebei	2017	4990.64	57.335	172.934	11294.4	9.89178	39.7231	287.485	145.332	1.0689	1.0215	1.0464	3.20704	0.727924	4.40573
1	9	Hebei	2018	4697.94	57.99	195.025	12627.3	10.0445	43.001	311.088	154.343	1.0065	0.9786	1.0286	3.22801	0.712341	4.53155
1	9	Hebei	2019	4405.23	56.77	202.391	13960.2	9.52856	43.8812	306.004	154.651	1.0877	1.0608	1.0254	3.51125	0.75562	4.64684
2	10	Heilongjiang	2000	11.61	2.9	1.88019	27.32	10.8592	5.71516	100	100				1	1	1
2	10	Heilongjiang	2001	17.2155	2.99	1.85388	35.3316	13.1833	6.45726	100.2	95.9	1.1355	0.8612	1.3185	1.13552	0.861235	1.31848
2	10	Heilongjiang	2002	24.0789	3.08	1.74742	33.4375	10.1434	6.91507	100.3	93.7998	0.9678	0.9372	1.0326	1.099	0.807183	1.36153
2	10	Heilongjiang	2003	27.3796	3.38	1.97667	51.8436	11.7325	7.83502	107.722	104.981	1.3706	1.1216	1.222	1.50634	0.905368	1.66378
2	10	Heilongjiang	2004	32.1069	3.315	2.29906	61.8469	10.2133	8.67856	118.171	118.733	1.0257	0.956	1.0729	1.545	0.865526	1.78504
2	10	Heilongjiang	2005	36.9723	3.25	2.99865	76.4422	7.7316	9.34197	135.897	138.562	0.9476	0.9176	1.0327	1.46409	0.794235	1.8434
2	10	Heilongjiang	2006	63.5671	3	3.78868	93.1284	10.1947	10.9743	152.069	152.279	0.9642	0.8369	1.1522	1.41174	0.664662	2.124
2	10	Heilongjiang	2007	66.1731	2.8	4.1976	129.801	11.2312	11.664	158.608	160.35	1.258	1.1371	1.1063	1.77598	0.755786	2.34985
2	10	Heilongjiang	2008	81.6406	2.95	4.48217	143.234	7.7133	12.5418	191.281	182.799	1.0334	1.0334	1	1.83536	0.781054	2.34985
2	10	Heilongjiang	2009	81.572	2.93	5.10162	161.057	5.1648	13.3363	170.623	183.265	0.9879	0.9879	1	1.81315	0.771605	2.34985
2	10	Heilongjiang	2010	91.4944	3.26	5.20606	195.196	10.7546	15.6668	198.434	183.731	1.1957	1.1062	1.0809	2.16797	0.853534	2.53999
2	10	Heilongjiang	2011	99.9654	3.3	5.37335	210.974	8.08804	21.9959	219.865	205.779	1.0453	1.0453	1	2.26614	0.892186	2.53999
2	10	Heilongjiang	2012	139.663	3.38	5.45755	207.705	6.19949	21.0933	221.844	205.779	0.9009	0.9009	1	2.04152	0.80375	2.53999
2	10	Heilongjiang	2013	146.321	3.46	5.54175	209.883	10.0877	26.2152	214.301	201.664	0.9834	0.9206	1.0683	2.00769	0.739933	2.71334
2	10	Heilongjiang	2014	143.662	2.82	4.31658	191.889	9.70436	26.0315	208.087	195.815	1.1389	1.1389	1	2.28664	0.842738	2.71334
2	10	Heilongjiang	2015	132.146	2.34	3.67611	154.27	9.98714	27.0733	184.573	168.401	0.8867	0.8708	1.0183	2.02762	0.733883	2.76286
2	10	Heilongjiang	2016	124.929	1.97	3.51772	153.539	10.0497	27.4788	176.452	171.722	1.0612	1.0195	1.0409	2.15171	0.748175	2.87595
2	10	Heilongjiang	2017	111.225	1.76	3.35934	133.583	9.9229	28.4043	199.39	175.043	0.9047	0.8994	1.006	1.94676	0.672895	2.89311
2	10	Heilongjiang	2018	117.42	1.7	3.68303	124.951	10.2653	32.685	213.547	190.797	0.8215	0.8192	1.0028	1.59936	0.551247	2.90135
2	10	Heilongjiang	2019	113.616	1.64	3.64788	189.61	9.71179	33.8938	209.703	187.363	1.7049	1.6883	1.0098	2.72672	0.930658	2.92989
2	11	Henan	2000	87.35	10.05	3.57992	144.7	10.8345	8.34852	100	100				1	1	1
2	11	Henan	2001	90.1489	10.09	4.26541	180.318	11.3073	9.0344	104.3	100.5	1.0646	0.7628	1.3956	1.06455	0.762801	1.39558
2	11	Henan	2002	97.6747	10.8	4.68147	215.85	9.45045	10.5905	110.725	99.1332	1.1668	1.0714	1.0891	1.24217	0.817279	1.51988
2	11	Henan	2003	108.304	11.1	6.31304	312.024	10.1007	12.6917	119.107	104.09	1.1259	0.9053	1.2437	1.39855	0.739884	1.89023
2	11	Henan	2004	150.198	11.845	7.08348	432.08	8.88871	14.5529	138.545	114.707	1.2337	1.0952	1.1264	1.72532	0.810331	2.12915
2	11	Henan	2005	190.892	12.59	9.38965	574.925	6.132	16.4848	159.604	121.704	1.0038	0.972	1.0327	1.73186	0.787653	2.19877
2	11	Henan	2006	253.168	13.33	11.6302	756.774	9.35122	19.9976	171.861	126.937	1.0627	0.9223	1.1522	1.84048	0.726468	2.53346
2	11	Henan	2007	327.819	14.17	14.5672	1104.63	10.8549	22.3838	184.717	133.538	1.2877	1.0534	1.2225	2.36997	0.765235	3.09704
2	11	Henan	2008	377.317	14.81	15.1832	1202.85	6.5467	23.8354	223.452	149.696	1.0447	1.0447	1	2.47601	0.799474	3.09704
2	11	Henan	2009	424.436	15.35	15.3197	1271.36	3.2437	23.8631	229.083	151.419	1.0475	1.0475	1	2.59369	0.837474	3.09704
2	11	Henan	2010	485.206	15.89	18.1741	1372.97	11.345	23.4757	249.471	153.143	0.9073	0.8826	1.028	2.35324	0.73913	3.1838
2	11	Henan	2011	523.341	17.06	21.0285	1582.47	8.69194	24.4195	265.936	164.169	1.0141	1.0135	1.0006	2.38645	0.749134	3.18561
2	11	Henan	2012	690.854	22.82	21.7734	2191.89	6.10309	24.0378	270.191	163.184	1.3781	1.3554	1.0168	3.28871	1.01535	3.23898
2	11	Henan	2013	818.796	22.61	22.5183	2512.8	9.9811	25.2914	261.275	160.736	1.1586	1.1476	1.0096	3.81028	1.1652	3.27006
2	11	Henan	2014	877.478	22.78	32.4323	2982.67	8.17645	26.8372	252.914	157.682	0.8602	0.8211	1.0476	3.27766	0.956798	3.42566
2	11	Henan	2015	874.413	22.95	32.2694	3392.73	8.37273	27.4494	230.152	150.429	1.1734	1.0613	1.1056	3.84594	1.01541	3.78756
2	11	Henan	2016	866.726	23.18	33.5	3398.07	8.46219	25.3949	225.779	154.74	0.9657	0.856	1.1282	3.71412	0.869154	4.27325
2	11	Henan	2017	859.038	19.68	25.849	3808.5	8.401	30.6154	255.356	159.051	1.4875	1.4393	1.0335	5.52464	1.25096	4.41632
2	11	Henan	2018	783.548	16.18	19.5407	3790.45	9.51051	38.4922	270.933	164.777	1.3448	1.3074	1.0286	7.4297	1.63548	4.54283
2	11	Henan	2019	734.625	15.68	18.9983	3772.39	8.90793	39.1375	266.056	165.107	1.0327	1	1.0327	7.67238	1.63548	4.69122
2	12	Hubei	2000	267.14	14.57	8.02469	251.09	9.6813	9.4038	100	100				1	1	1
2	12	Hubei	2001	315.89	14.455	8.2314	289.937	11.1189	10.7362	103.2	99	1.1257	0.7925	1.4205	1.12571	0.792484	1.42049
2	12	Hubei	2002	308.72	14.34	8.19745	318.19	8.95475	11.9806	102.168	97.2081	1.102	1.102	1	1.24053	0.873309	1.42049
2	12	Hubei	2003	380.875	14.58	9.09675	375.361	9.5765	13.3604	111.363	100.61	1.0631	0.8699	1.222	1.31875	0.75972	1.73583
2	12	Hubei	2004	394.884	15.385	9.65143	445.585	7.82951	14.692	121.386	106.345	1.1189	1.0429	1.0729	1.47549	0.792277	1.86234
2	12	Hubei	2005	408.728	16.19	11.3417	551.582	7.6175	16.1177	138.744	111.131	1.0534	1.02	1.0327	1.55428	0.808162	1.92323
2	12	Hubei	2006	545.467	15.3	11.8037	586.751	9.55612	22.0361	155.601	114.353	1.0221	0.8871	1.1522	1.58867	0.716916	2.21598
2	12	Hubei	2007	655.582	15.66	13.6375	708.77	11.262	22.692	161.452	118.813	1.0455	0.945	1.1063	1.661	0.677514	2.45161
2	12	Hubei	2008	763.36	18.1	14.8302	1068.43	9.0088	24.4666	182.651	126.061	1.3862	1.3862	1	2.30249	0.939177	2.45161
2	12	Hubei	2009	974.011	17.47	14.7992	1315.83	4.8841	29.7992	170.596	126.24	1.2341	1.2341	1	2.84158	1.15907	2.45161
2	12	Hubei	2010	1243.39	18.31	21.9914	1738.26	12.8712	23.7943	196.765	126.419	0.9302	0.7905	1.1766	2.64311	0.916281	2.88461
2	12	Hubei	2011	1333.83	19.15	25.863	2005.72	12.1808	32.5118	226.28	134.763	1.1106	1.0995	1.0101	2.93549	1.00746	2.91377
2	12	Hubei	2012	1416.48	21.18	26.6532	2314.86	9.45169	32.3085	230.579	135.167	1.1708	1.0662	1.0981	3.43696	1.07418	3.19961
2	12	Hubei	2013	1364.32	21.73	24.0393	2274.44	12.0954	31.0959	224.815	134.086	1.0782	1.0429	1.0338	3.70556	1.12027	3.30772
2	12	Hubei	2014	1312.16	20.66	23.9614	2234.02	12.2583	32.6372	217.621	131.941	0.9989	0.9566	1.0443	3.70153	1.07161	3.45417
2	12	Hubei	2015	1324.66	18.58	23.0117	2176.57	12.2743	31.6693	191.724	127.587	1.0116	0.9384	1.0781	3.74452	1.00556	3.72382
2	12	Hubei	2016	1177.62	14.41	24.062	1836.92	12.3362	35.6822	182.214	130.486	0.8171	0.7816	1.0454	3.05949	0.785952	3.89271
2	12	Hubei	2017	1114.35	12.21	25.4403	1611.03	11.4265	40.2841	211.733	133.384	0.8378	0.8103	1.034	2.56323	0.636846	4.02487
2	12	Hubei	2018	1091.34	9.96	25.1961	1500.29	11.8043	47.8801	228.672	138.986	0.9696	0.9496	1.021	2.48521	0.604756	4.10945
2	12	Hubei	2019	1037.61	9.15	24.6512	1495.23	11.6476	49.6493	220.211	139.264	1.0341	1.0129	1.0209	2.56985	0.612559	4.19527
2	13	Hunan	2000	109.16	9.47	4.16801	103.8	10.1739	7.10962	100	100				1	1	1
2	13	Hunan	2001	112.476	9.76	4.52228	130.337	8.7627	8.33495	101.5	99.8	1.1573	0.8147	1.4205	1.15729	0.814712	1.42049
2	13	Hunan	2002	126.805	9.43	4.9661	146.634	10.6965	9.49606	104.342	99.0116	1.0245	1.0245	1	1.18563	0.834665	1.42049
2	13	Hunan	2003	141.133	9.1	5.4465	199.66	10.6265	10.5403	113.628	101.576	1.2415	1.016	1.222	1.47199	0.848003	1.73583
2	13	Hunan	2004	177.834	9.645	6.54752	282.381	8.60701	13.0761	128.321	109.702	1.1765	1.0966	1.0729	1.73177	0.929889	1.86234
2	13	Hunan	2005	213.705	10.19	10.8949	378.947	7.4774	15.4725	151.803	116.174	0.8065	0.781	1.0327	1.39665	0.7262	1.92323
2	13	Hunan	2006	290.911	9.97	13.4718	478.409	11.1607	16.8343	159.174	121.17	1.021	0.8861	1.1522	1.42595	0.643486	2.21598
2	13	Hunan	2007	314.549	10.57	14.068	626.913	12.8277	19.1261	158.792	128.561	1.2549	1.1343	1.1063	1.7894	0.729887	2.45161
2	13	Hunan	2008	317.052	12.36	20.1648	654.278	8.3632	18.0208	182.675	140.518	0.7281	0.7281	1	1.30286	0.531433	2.45161
2	13	Hunan	2009	445.686	12.2	21.5027	681.642	5.1688	21.2337	165.695	141.084	0.977	0.977	1	1.2729	0.51921	2.45161
2	13	Hunan	2010	518.955	13.4	21.7437	859.531	11.9248	19.0876	179.428	141.651	1.2588	1.1058	1.1384	1.60233	0.574138	2.79084
2	13	Hunan	2011	553.233	13.84	21.9846	1024.11	9.92614	26.718	200.242	153.691	1.2063	1.2063	1	1.93295	0.692603	2.79084
2	13	Hunan	2012	566.485	15.04	18.4924	1166.34	7.67819	26.504	213.859	152.308	1.3808	1.3808	1	2.6691	0.956376	2.79084
2	13	Hunan	2013	583.385	15.12	17.2137	1268.84	12.4137	29.7403	209.368	150.024	1.1819	1.147	1.0304	3.1545	1.09695	2.8757
2	13	Hunan	2014	600.285	13.82	17.0245	1324.56	10.5121	31.9809	203.924	147.623	1.0811	1.0724	1.0081	3.41026	1.17639	2.89893
2	13	Hunan	2015	559.698	12.99	17.0895	1443.66	10.3417	33.6297	179.249	142.161	1.1305	1.064	1.0625	3.85521	1.25165	3.08011
2	13	Hunan	2016	552.733	10.34	16.9546	1272.12	10.5243	35.2725	169.032	145.457	0.8722	0.7871	1.1081	3.36239	0.985135	3.41312
2	13	Hunan	2017	499.066	8.78	17.3283	1100.58	10.4624	37.142	189.823	148.752	0.8414	0.8294	1.0144	2.82897	0.817051	3.46241
2	13	Hunan	2018	454.135	5.43	20.702	975.61	11.349	45.359	202.351	153.512	0.7736	0.7601	1.0177	2.18837	0.621066	3.52358
2	13	Hunan	2019	436.767	5.04	19.5798	955.313	11.5783	50.5261	200.935	152.898	1.0438	1.0198	1.0236	2.28421	0.633333	3.60665
2	14	InnerMongolia	2000	131.53	9.18	4.1812	142.87	9.8988	7.63684	100	100				1	1	1
2	14	InnerMongolia	2001	126.506	9.97	4.80995	156.606	8.6032	8.34496	101.4	100.1	0.9529	0.6708	1.4205	0.952856	0.670794	1.42049
2	14	InnerMongolia	2002	173.66	8.79	9.65098	173.595	9.28165	10.064	104.036	99.4093	0.5525	0.5525	1	0.526413	0.370586	1.42049
2	14	InnerMongolia	2003	182.475	8.96	10.4867	228.539	9.6968	12.1424	107.678	102.571	1.2116	0.9915	1.222	0.637795	0.367429	1.73583
2	14	InnerMongolia	2004	197.686	10.245	12.8298	323.285	11.604	13.5902	114.784	107.802	1.1562	1.0777	1.0729	0.737438	0.395973	1.86234
2	14	InnerMongolia	2005	213.065	11.53	14.5906	433.16	11.8573	16.1929	131.772	113.3	1.1782	1.1409	1.0327	0.868834	0.451757	1.92323
2	14	InnerMongolia	2006	275.207	13.6	16.3373	581.527	13.371	17.831	144.686	116.698	1.199	1.0406	1.1522	1.04172	0.470093	2.21598
2	14	InnerMongolia	2007	295.649	13.89	21.6704	632.866	15.2248	20.7749	152.355	123.35	0.8205	0.7416	1.1063	0.854681	0.348621	2.45161
2	14	InnerMongolia	2008	385.747	14.87	26.2947	861.064	10.7438	24.7471	173.379	138.769	1.1213	1.1213	1	0.95836	0.390911	2.45161
2	14	InnerMongolia	2009	592.661	15.29	29.6009	929.345	8.4587	27.4622	184.649	140.605	0.9587	0.9587	1	0.918825	0.374784	2.45161
2	14	InnerMongolia	2010	610.943	15.35	29.2306	997.626	15.6571	24.7309	192.22	142.44	1.0923	0.9609	1.1367	1.00359	0.36012	2.78682
2	14	InnerMongolia	2011	662.28	15.06	26.689	1171.5	14.0053	32.5482	198.947	153.55	1.3087	1.3087	1	1.31345	0.471307	2.78682
2	14	InnerMongolia	2012	704.395	15.36	24.1474	1359.46	10.4429	34.8544	205.712	153.858	1.3048	1.3048	1	1.71384	0.614979	2.78682
2	14	InnerMongolia	2013	743.142	15.66	16.0786	1503.08	13.4825	39.4092	200.569	149.242	1.7187	1.6736	1.027	2.94556	1.0292	2.86198
2	14	InnerMongolia	2014	785.617	15.825	17.314	1570.86	12.7766	37.9834	195.354	145.212	0.9764	0.9554	1.022	2.87609	0.983274	2.92501
2	14	InnerMongolia	2015	828.092	15.99	19.6528	1642.51	14.2251	36.8517	187.149	136.5	0.9218	0.8702	1.0593	2.65121	0.855657	3.09844
2	14	InnerMongolia	2016	1136.47	14.44	19.9802	1694.47	14.4945	37.4451	186.401	142.904	0.9652	0.9097	1.0611	2.559	0.778367	3.28766
2	14	InnerMongolia	2017	1109.43	11.82	20.3076	1323.31	14.0815	40.6284	207.091	149.308	0.7555	0.7347	1.0283	1.93327	0.571851	3.38072
2	14	InnerMongolia	2018	1087.77	11.245	23.4271	1331.68	13.2293	48.8099	213.097	154.086	0.8871	0.8735	1.0155	1.71495	0.49951	3.43327
2	14	InnerMongolia	2019	1013.58	10.67	23.9677	1340.04	13.7498	52.8762	210.753	157.321	0.9981	0.9831	1.0154	1.71177	0.491044	3.48598
1	15	Jiangsu	2000	196.99	14.02	8.11502	464.7	11.1413	10.8735	100	100				1	1	1
1	15	Jiangsu	2001	220.034	13.48	8.69834	588.87	11.4513	11.8938	101.4	99.1	1.3146	1	1.3146	1.31462	1	1.31462
1	15	Jiangsu	2002	321.432	14.51	9.28166	780.774	10.4603	13.674	104.848	96.7414	1	1	1	1.31462	1	1.31462
1	15	Jiangsu	2003	393.813	17.29	11.0351	1167.32	11.7343	15.9391	109.356	98.9375	1.3602	1	1.3602	1.78811	1	1.78811
1	15	Jiangsu	2004	546.311	20.505	17.3413	1692.28	10.5632	15.9196	125.103	105.368	1.014	1	1.014	1.81316	1	1.81316
1	15	Jiangsu	2005	696.312	23.72	25.0218	2296.57	7.979	16.7474	141.667	108.108	1.0369	1	1.0369	1.88006	1	1.88006
1	15	Jiangsu	2006	991.38	26.42	28.7587	2999.04	10.5451	17.9906	157.392	109.73	1.1546	1	1.1546	2.17066	1	2.17066
1	15	Jiangsu	2007	1094.37	28.88	31.226	3757.31	12.223	21.9619	162.381	112.583	1.271	1	1.271	2.75896	1	2.75896
1	15	Jiangsu	2008	1283.8	32.77	35.2095	3918.58	10.1208	21.3918	200.151	117.761	0.8732	0.8732	1	2.40921	0.873231	2.75896
1	15	Jiangsu	2009	1357.87	33.35	39.6644	4569.79	7.3382	29.3639	176.133	119.027	1.1743	1.1452	1.0254	2.82902	1	2.82902
1	15	Jiangsu	2010	1618.72	33.93	41.8872	4815.67	13.3749	23.1009	210.655	120.293	1.0101	1	1.0101	2.85769	1	2.85769
1	15	Jiangsu	2011	1776.39	38.36	44.1099	5148.51	11.4135	30.645	233.195	122.169	0.9792	0.9384	1.0435	2.79829	0.938409	2.98195
1	15	Jiangsu	2012	2238.62	42.79	45.9668	6561.88	10.1015	33.1431	231.097	124.046	1.2854	1.0656	1.2062	3.59694	1	3.59694
1	15	Jiangsu	2013	2433.4	43.34	72.9921	7719.83	13.3773	40.6355	221.391	121.565	0.8536	0.8258	1.0336	3.07028	0.825802	3.71794
1	15	Jiangsu	2014	2537.11	41.29	75.5691	8026.94	12.932	39.5782	212.535	119.499	1.0427	0.853	1.2225	3.20145	0.704373	4.5451
1	15	Jiangsu	2015	2544.51	38.48	78.1462	8181.98	12.2389	39.3484	180.867	113.882	0.9972	0.8581	1.1621	3.19252	0.60441	5.28204
1	15	Jiangsu	2016	2544.69	35.93	78.6203	8337.03	12.4297	39.8319	174.899	111.718	1.0271	0.9799	1.0482	3.27917	0.592278	5.53653
1	15	Jiangsu	2017	2240.8	30.74	83.5128	8366.98	11.9256	43.0788	200.259	117.081	0.9773	0.9514	1.0272	3.20488	0.563511	5.68735
1	15	Jiangsu	2018	1956.47	23.89	88.397	8700.86	12.5509	45.3934	215.078	120.359	1.8739	1.7746	1.056	6.00559	1	6.00559
1	15	Jiangsu	2019	1899.65	21.32	93.2867	9659.77	12.0423	50.2461	207.335	119.035	1.3224	1	1.3224	7.94184	1	7.94184
2	16	Jiangxi	2000	47.81	5.05	2.59709	72.07	11.0652	7.68242	100	100				1	1	1
2	16	Jiangxi	2001	56.2984	5.48	3.55402	91.5673	10.5704	8.34764	100.3	98.1	0.9284	0.6536	1.4205	0.928439	0.653605	1.42049
2	16	Jiangxi	2002	63.5573	5.51	4.83861	122.23	10.1799	9.90667	100.611	96.6285	0.9805	0.9805	1	0.910313	0.640844	1.42049
2	16	Jiangxi	2003	68.5395	5.87	5.46146	168.166	10.4222	11.3794	105.491	100.484	1.3031	0.9975	1.3064	1.18623	0.639225	1.85574
2	16	Jiangxi	2004	94.7831	6.285	7.35551	209.744	9.45271	15.1958	112.39	110.231	0.9261	0.8632	1.0729	1.09854	0.551759	1.99099
2	16	Jiangxi	2005	120.286	6.7	7.27973	265.105	7.3265	19.4215	126.731	119.931	1.2771	1.2367	1.0327	1.40296	0.682345	2.05608
2	16	Jiangxi	2006	134.921	7.16	9.35726	354.206	9.45462	21.0828	137.743	131.565	1.0394	0.9021	1.1522	1.4583	0.615564	2.36905
2	16	Jiangxi	2007	145.01	7.3	13.8474	441.719	12.5539	22.3554	142.978	139.722	0.8427	0.7617	1.1063	1.2289	0.468877	2.62095
2	16	Jiangxi	2008	279.623	8.23	15.5918	484.931	8.72	18.0922	161.994	148.664	0.975	0.975	1	1.19819	0.457157	2.62095
2	16	Jiangxi	2009	309.829	8.31	12.9287	545.864	4.9039	20.7343	156	154.037	1.3575	1.3575	1	1.62656	0.620598	2.62095
2	16	Jiangxi	2010	355.753	8.39	10.2656	681.191	11.6849	23.6375	166.296	159.411	1.5847	1.436	1.1035	2.5776	0.891193	2.8923
2	16	Jiangxi	2011	383.214	8.78	11.2238	803.609	9.90624	34.4687	180.431	177.424	1.0967	1.0967	1	2.82691	0.977393	2.8923
2	16	Jiangxi	2012	381.87	8.785	11.9651	883.744	8.25079	35.7292	185.483	171.214	1.1175	1.0869	1.0282	3.15916	1.06231	2.97386
2	16	Jiangxi	2013	382.741	8.79	23.4533	953.718	10.5337	30.8795	181.032	168.646	0.5711	0.5614	1.0173	1.80425	0.596403	3.02522
2	16	Jiangxi	2014	350.539	8.29	23.5798	1061.35	11.0323	35.1927	177.049	164.936	1.1765	1.1237	1.047	2.12262	0.670159	3.16733
2	16	Jiangxi	2015	355.517	7.86	23.8752	1147.98	9.95496	36.6385	158.567	154.545	1.0848	0.9872	1.0989	2.30259	0.661581	3.48043
2	16	Jiangxi	2016	361.319	7.51	23.1254	1014.9	10.3764	35.4937	154.285	152.381	0.8969	0.8019	1.1185	2.06527	0.530514	3.89296
2	16	Jiangxi	2017	330.912	6.823	24.4135	981.833	9.79552	44.4459	170.022	164.419	0.9218	0.907	1.0163	1.90378	0.481184	3.95644
2	16	Jiangxi	2018	332.411	5.62	23.6773	981.194	9.64441	61.6991	179.544	166.929	1.0347	1.0187	1.0157	1.96976	0.490182	4.01842
2	16	Jiangxi	2019	327.578	5.41	23.8347	860.686	9.68453	60.8496	174.876	169.44	0.8613	0.8422	1.0227	1.69661	0.412822	4.10978
2	17	Jilin	2000	53.12	4.89	2.20156	77.68	10.5599	8.72726	100	100				1	1	1
2	17	Jilin	2001	55.3566	5.7	2.16415	98.5223	12.39	9.50712	100.2	100.3	1.2902	0.9083	1.4205	1.29024	0.908304	1.42049
2	17	Jilin	2002	66.1828	5.64	2.38736	107.302	9.20535	10.9042	100.3	98.9159	0.9873	0.9873	1	1.27383	0.896754	1.42049
2	17	Jilin	2003	63.6953	5.12	2.81735	114.382	11.2862	11.7575	107.722	101.369	0.9033	0.7392	1.222	1.15064	0.662873	1.73583
2	17	Jilin	2004	79.5447	4.77	4.79198	141.356	9.91541	12.9048	118.171	106.437	0.7266	0.6772	1.0729	0.836029	0.448912	1.86234
2	17	Jilin	2005	95.159	4.42	6.65038	178.106	7.3745	14.3114	135.897	111.014	0.9079	0.8791	1.0327	0.759021	0.394659	1.92323
2	17	Jilin	2006	124.522	4.57	6.97925	217.114	10.2767	13.7862	152.069	112.901	1.1616	1.0081	1.1522	0.881659	0.397864	2.21598
2	17	Jilin	2007	157.773	4.69	6.95253	259.187	12.3771	17.4186	158.608	115.95	1.1984	1.0832	1.1063	1.05656	0.430964	2.45161
2	17	Jilin	2008	170.499	5.34	8.91787	329.22	8.3609	19.4179	191.281	121.631	0.9903	0.9903	1	1.04628	0.426772	2.45161
2	17	Jilin	2009	189.09	5.4	9.4292	356.243	6.0137	20.289	170.623	122.299	1.0234	1.0234	1	1.07076	0.436759	2.45161
2	17	Jilin	2010	213.289	6.04	10.4656	415.128	12.793	21.8635	198.434	122.966	1.0531	0.9622	1.0945	1.12765	0.420264	2.68319
2	17	Jilin	2011	237.489	6.13	13.4757	512.598	11.5922	26.0742	219.865	129.606	0.9764	0.9764	1	1.10108	0.410362	2.68319
2	17	Jilin	2012	330.193	6.9543	13.4448	669.766	10.6009	28.3645	221.844	128.44	1.3429	1.3221	1.0157	1.4786	0.542523	2.72542
2	17	Jilin	2013	352.14	6.69	13.2638	778.009	11.1863	27.1749	214.301	126.77	1.2739	1.2465	1.0219	1.88357	0.676279	2.78519
2	17	Jilin	2014	513.261	6.35	13.488	834.165	12.7336	28.8985	208.087	125.629	1.0579	0.9786	1.081	1.99267	0.661838	3.01081
2	17	Jilin	2015	524.64	5.38	11.4831	743.23	12.7984	30.0581	184.573	119.724	1.068	0.9479	1.1267	2.12824	0.62737	3.39232
2	17	Jilin	2016	524.142	4.58	11.0223	652.294	12.7097	31.8084	176.452	117.809	0.9228	0.89	1.0368	1.96397	0.558384	3.51724
2	17	Jilin	2017	529.731	3.6131	10.5615	543.129	11.5622	35.5388	199.39	121.461	0.8808	0.8478	1.0389	1.72986	0.473403	3.65409
2	17	Jilin	2018	472.885	3.04	13.9485	558.618	10.4593	43.0452	213.547	124.862	0.809	0.7898	1.0244	1.39954	0.373884	3.74324
2	17	Jilin	2019	416.039	3.07	13.2442	518.919	10.0764	38.0902	209.703	123.488	0.9653	0.9437	1.0229	1.35095	0.352838	3.82882
1	18	Liaoning	2000	637.35	36.58	11.3574	502.13	10.3898	10.6799	100	100				1	1	1
1	18	Liaoning	2001	710.874	36.93	10.2942	570.991	10.7173	11.9683	99.8	98.6	1.2546	0.8832	1.4205	1.25459	0.883211	1.42049
1	18	Liaoning	2002	763.811	34.64	15.3504	658.477	10.2197	13.5439	99.1014	96.4505	0.7734	0.7734	1	0.970256	0.683043	1.42049
1	18	Liaoning	2003	811.098	35.65	21.7722	874.369	11.3957	15.4452	103.165	99.9131	0.9362	0.7661	1.222	0.908359	0.523298	1.73583
1	18	Liaoning	2004	925.037	36.045	28.194	1071.16	9.17621	17.2202	109.354	107.007	0.946	0.8818	1.0729	0.859331	0.461425	1.86234
1	18	Liaoning	2005	1036.71	36.44	34.1794	1345.87	8.1785	19.6795	123.024	112.464	1.0364	1.0036	1.0327	0.890641	0.463096	1.92323
1	18	Liaoning	2006	1242.02	38.58	41.6701	1621.61	10.7412	22.4014	135.572	117.075	0.9883	0.8577	1.1522	0.880212	0.397211	2.21598
1	18	Liaoning	2007	1281.88	40.09	51.4427	1863.74	12.2998	24.662	140.859	122.227	0.931	0.8415	1.1063	0.819456	0.334253	2.45161
1	18	Liaoning	2008	1478.84	39.52	51.4849	2105.63	7.9019	27.3794	157.34	135.549	1.1289	1.1289	1	0.92505	0.377324	2.45161
1	18	Liaoning	2009	1686.89	42.98	60.3639	2681.04	7.0421	28.3629	152.777	136.197	1.086	1.086	1	1.00459	0.409769	2.45161
1	18	Liaoning	2010	1764.39	42.47	58.4089	3141.92	11.9237	22.892	171.722	136.845	1.2264	1.0909	1.1243	1.23208	0.447009	2.75627
1	18	Liaoning	2011	1841.88	43.47	56.4538	3306.49	10.4137	31.9171	188.207	145.74	1.0906	1.0906	1	1.34374	0.487519	2.75627
1	18	Liaoning	2012	2095.63	47.115	56.6387	4374.55	8.31629	30.1417	190.277	145.594	1.3677	1.3627	1.0037	1.8378	0.664327	2.76641
1	18	Liaoning	2013	2210.26	46.6875	72.3975	4801.07	10.7219	33.6289	184.569	144.138	0.8985	0.8824	1.0183	1.65128	0.586175	2.81704
1	18	Liaoning	2014	2283.78	46.26	73.514	4841.33	11.1447	36.0388	181.062	141.544	0.9922	0.9613	1.0322	1.63839	0.563474	2.90766
1	18	Liaoning	2015	2094.35	36.04	72.6352	5408.14	10.6247	34.953	157.162	132.91	1.2013	1.103	1.089	1.96813	0.621536	3.16656
1	18	Liaoning	2016	1741.63	25.11	73.0921	5834.43	10.1165	33.2832	148.046	131.315	1.1452	1.073	1.0673	2.25395	0.666924	3.37963
1	18	Liaoning	2017	1736	23.06	78.5503	5260.72	10.1352	39.7923	168.477	141.951	0.835	0.8022	1.0408	1.88195	0.535015	3.51756
1	18	Liaoning	2018	1816.63	21.01	85.8302	5480.51	10.5568	44.8025	184.819	148.765	0.9861	0.9423	1.0464	1.85573	0.504152	3.6809
1	18	Liaoning	2019	1822.22	19.42	86.4808	6526.98	9.43185	47.625	181.492	148.021	1.6355	1.5201	1.0759	3.03496	0.766351	3.96027
3	19	Ningxia	2000	5.37	0.9	0.573033	10.75	11.4461	12.5498	100	100				1	1	1
3	19	Ningxia	2001	5.94299	0.87	0.577009	11.3802	12.1687	13.0731	103.5	100.3	1.0323	0.7401	1.3948	1.03233	0.740114	1.39482
3	19	Ningxia	2002	5.35931	0.86	0.754237	11.2258	8.81095	13.9416	107.329	99.979	0.7935	0.7595	1.0448	0.819163	0.562091	1.45735
3	19	Ningxia	2003	9.26959	1.12	0.780386	18.9227	12.1976	14.4754	115.916	103.828	1.6273	1.3247	1.2284	1.33306	0.744622	1.79025
3	19	Ningxia	2004	11.438	1.33	0.806535	20.4784	9.80101	14.7906	135.042	114.211	1.0471	0.976	1.0729	1.39589	0.726748	1.92073
3	19	Ningxia	2005	13.5801	1.39	1.1509	23.9405	10.9377	14.3863	153.408	121.292	0.8193	0.7933	1.0327	1.14359	0.576546	1.98353
3	19	Ningxia	2006	16.5017	1.45	1.86355	33.0075	10.184	15.3456	165.527	128.812	0.8515	0.739	1.1522	0.973754	0.426065	2.28546
3	19	Ningxia	2007	22.0834	1.505	2.87133	58.6515	12.9483	15.8929	177.941	133.578	1.1533	1.0424	1.1063	1.12298	0.444136	2.52847
3	19	Ningxia	2008	22.242	1.56	3.19531	55.6256	8.5255	16.5214	225.63	150.81	0.8522	0.8522	1	0.957059	0.378513	2.52847
3	19	Ningxia	2009	21.5429	1.57	3.0202	51.885	3.5885	17.3192	233.527	152.654	0.9868	0.9868	1	0.94446	0.37353	2.52847
3	19	Ningxia	2010	31.8922	1.95	3.19297	79.2987	11.4762	23.4928	265.087	154.497	1.4489	1.3783	1.0513	1.36846	0.514833	2.65806
3	19	Ningxia	2011	33.7497	2.35	5.08028	106.825	8.20114	20.2793	295.888	169.174	0.872	0.872	1	1.19328	0.44893	2.65806
3	19	Ningxia	2012	45.0635	2.715	5.25197	151.139	6.26589	21.378	299.354	164.776	1.3768	1.3768	1	1.64287	0.618069	2.65806
3	19	Ningxia	2013	67.0408	2.7975	5.43141	205.066	11.3464	26.4257	289.048	158.185	1.2968	1.288	1.0068	2.13051	0.79609	2.67622
3	19	Ningxia	2014	68.529	2.88	5.61085	227.823	9.55865	30.6112	281.202	152.332	1.0888	1.0888	1	2.31966	0.866767	2.67622
3	19	Ningxia	2015	67.0376	2.8	5.71127	250.58	9.98951	31.5968	248.156	142.735	1.0967	1.049	1.0455	2.54395	0.909217	2.79796
3	19	Ningxia	2016	66.7451	2.8171	6.04496	247.81	10.3157	29.724	236.403	141.45	0.9337	0.8287	1.1267	2.37537	0.753471	3.15257
3	19	Ningxia	2017	88.3412	2.8342	6.37864	197.4	10.1403	33.1654	267.33	158.566	0.714	0.7027	1.016	1.69598	0.529474	3.20314
3	19	Ningxia	2018	95.3449	3.05	7.41977	184.014	10.1396	31.2989	286.959	170.141	0.7841	0.777	1.0091	1.32983	0.411423	3.23227
3	19	Ningxia	2019	105.997	2.93	8.27298	189.69	9.71289	44.2758	282.27	169.12	0.9136	0.8978	1.0176	1.21495	0.369382	3.28914
3	20	Qinghai	2000	13.81	1.65	0.379611	21.67	9.7319	8.50199	100	100				1	1	1
3	20	Qinghai	2001	15.7112	1.57	0.473312	22.0791	11.3064	10.5956	102.7	93.7	0.8172	0.5753	1.4205	0.817173	0.575275	1.42049
3	20	Qinghai	2002	17.6125	1.61	0.531589	22.1571	7.07575	11.5301	104.857	91.4231	0.8935	0.8935	1	0.730158	0.514018	1.42049
3	20	Qinghai	2003	17.4791	1.65	0.703154	26.6518	7.733	12.7406	106.534	96.4148	0.9094	0.7442	1.222	0.663983	0.382515	1.73583
3	20	Qinghai	2004	18.2577	1.535	1.01245	29.6638	7.96311	11.8681	111.222	107.213	0.773	0.7205	1.0729	0.513253	0.275595	1.86234
3	20	Qinghai	2005	19.0199	1.5625	1.01125	35.2733	6.5637	12.319	116.338	118.149	1.1905	1.1528	1.0327	0.611037	0.317713	1.92323
3	20	Qinghai	2006	31.805	1.59	1.48115	54.8583	10.1215	12.3079	119.014	129.373	1.0618	0.9216	1.1522	0.648818	0.29279	2.21598
3	20	Qinghai	2007	48.7123	1.68	2.21195	70.6294	9.71135	14.5865	123.893	134.807	0.8621	0.7793	1.1063	0.559359	0.22816	2.45161
3	20	Qinghai	2008	55.6412	2.12	2.9591	78.3005	5.2515	17.3899	134.301	145.052	0.8287	0.8287	1	0.463537	0.189075	2.45161
3	20	Qinghai	2009	62.1669	2.255	3.17299	85.9717	0.15012	14.2689	136.046	144.9	1.024	1.024	1	0.474642	0.193604	2.45161
3	20	Qinghai	2010	76.0492	2.39	3.49991	99.992	7.26331	16.1456	143.937	144.749	1.0467	0.8804	1.1889	0.496812	0.170447	2.91477
3	20	Qinghai	2011	87.8869	2.59	3.60129	116.164	5.52084	24.6095	148.687	155.46	1.1308	1.1308	1	0.561799	0.192742	2.91477
3	20	Qinghai	2012	103.964	2.6362	4.04096	140.876	4.86169	25.0457	152.107	150.641	1.0887	1.0887	1	0.611647	0.209844	2.91477
3	20	Qinghai	2013	120.041	2.66	4.69013	174.225	8.19624	29.7889	152.563	146.122	1.0912	1.0159	1.0741	0.667408	0.213171	3.13086
3	20	Qinghai	2014	129.921	2.57	4.62271	161.495	7.87038	26.4138	152.563	140.423	0.8782	0.8782	1	0.586121	0.187208	3.13086
3	20	Qinghai	2015	130.848	2.13	4.5553	156.166	8.50075	27.0834	149.207	130.734	0.9623	0.9461	1.0171	0.564016	0.17712	3.18438
3	20	Qinghai	2016	129.839	1.89	4.72402	150.837	7.39368	25.9733	141.746	128.773	0.9214	0.8873	1.0383	0.519662	0.157167	3.30644
3	20	Qinghai	2017	128.83	1.865	5.00269	121.997	7.98813	24.7665	149.826	150.278	0.7128	0.7111	1.0025	0.370435	0.111755	3.31469
3	20	Qinghai	2018	120.547	1.84	5.60218	117.213	8.10883	34.2078	155.37	157.491	0.8618	0.8617	1.0001	0.319247	0.0963013	3.31508
3	20	Qinghai	2019	112.263	1.815	5.66502	112.43	7.3808	37.1954	153.039	155.129	0.9582	0.9572	1.0011	0.305913	0.092179	3.31868
3	21	Shaanxi	2000	24.85	2.45	1.0904	18.51	10.9604	7.081	100	100				1	1	1
3	21	Shaanxi	2001	25.2651	2.57	1.10084	22.4875	11.9661	7.84313	102.44	100.4	1.2034	0.8472	1.4205	1.20337	0.847152	1.42049
3	21	Shaanxi	2002	24.147	2.59	1.46409	33.7818	9.40965	9.03397	102.85	101.063	1.1295	1.1295	1	1.35924	0.956879	1.42049
3	21	Shaanxi	2003	40.7383	3.16	1.54972	59.941	12.4698	9.72466	108.918	106.803	1.6763	1.3718	1.222	2.27851	1.31263	1.73583
3	21	Shaanxi	2004	42.0743	3.295	1.63749	86.2142	9.50091	10.904	116.978	114.6	1.3612	1.2688	1.0729	3.10156	1.66541	1.86234
3	21	Shaanxi	2005	43.4086	3.43	2.21438	116.545	8.491	11.9187	130.898	126.518	0.9996	0.968	1.0327	3.10044	1.6121	1.92323
3	21	Shaanxi	2006	39.3434	3.41	2.38127	151.485	11.9481	13.6034	142.679	138.664	2.7833	2.4156	1.1522	8.62953	3.89422	2.21598
3	21	Shaanxi	2007	43.1944	3.68	3.28604	171.914	12.3738	14.2279	149.813	142.685	1.0591	0.438	2.4181	9.13965	1.70561	5.35858
3	21	Shaanxi	2008	62.6871	4.34	4.47828	187.834	8.4921	16.889	169.888	154.67	0.5909	0.5909	1	5.4006	1.00784	5.35858
3	21	Shaanxi	2009	85.0286	4.4	5.67052	286.912	5.5161	18.9793	170.567	158.12	1.2063	1.2063	1	6.51486	1.21578	5.35858
3	21	Shaanxi	2010	108.681	4.91	6.28031	308.447	11.9364	23.9121	190.865	161.57	0.9615	0.9414	1.0214	6.26431	1.14457	5.47305
3	21	Shaanxi	2011	132.994	5.55215	7.03051	418.662	9.16724	22.7475	217.968	173.203	1.2268	1.2268	1	7.68521	1.40419	5.47305
3	21	Shaanxi	2012	191.425	6.1943	7.78071	603.678	7.56799	26.3172	220.365	174.415	1.3576	1.3335	1.0181	10.4336	1.87253	5.5719
3	21	Shaanxi	2013	220.768	6.47	8.1351	712.541	10.9275	26.2684	216.84	169.706	1.178	1.1671	1.0093	12.2905	2.18551	5.62363
3	21	Shaanxi	2014	243.209	6.49	8.64169	793.334	10.2782	25.9569	210.551	164.785	1.0706	1.0275	1.042	13.1586	2.24564	5.8596
3	21	Shaanxi	2015	263.837	6.28	9.14828	792.84	10.7214	27.471	192.233	149.624	0.9351	0.8594	1.0881	12.3051	1.92997	6.37581
3	21	Shaanxi	2016	273.763	5.66	9.13957	787.667	11.3928	30.1263	174.548	146.033	0.9889	0.8848	1.1176	12.1682	1.70767	7.12561
3	21	Shaanxi	2017	271.075	5.8714	9.33967	753.181	10.9548	35.2552	193.399	161.805	0.9321	0.9173	1.0162	11.3424	1.56644	7.24085
3	21	Shaanxi	2018	288.388	5.66	9.40056	734.285	10.4286	38.6483	204.423	170.543	0.9591	0.9492	1.0105	10.8789	1.48682	7.31687
3	21	Shaanxi	2019	288.879	5.39	9.49625	706.969	10.2858	41.4596	207.08	171.907	0.9489	0.9288	1.0216	10.3225	1.38095	7.47494
1	22	Shandong	2000	146.9	12.82	6.83646	242.41	11.1131	10.2258	100	100				1	1	1
1	22	Shandong	2001	158.562	13.23	7.74312	300.408	11.0269	11.1568	101.4	99.1	1.0941	0.7703	1.4205	1.09415	0.770262	1.42049
1	22	Shandong	2002	169.737	12.87	7.04324	435.341	8.73995	12.5311	107.484	97.8612	2.0695	2.0032	1.0331	2.26429	1.54299	1.46747
1	22	Shandong	2003	219.672	15.52	9.12286	682.068	11.6909	14.1791	115.223	101.247	1.4069	0.9157	1.5365	3.18565	1.41285	2.25477
1	22	Shandong	2004	420.339	18.775	14.9356	1071.29	10.0272	19.1979	139.42	107.727	0.9158	0.7942	1.153	2.91734	1.12213	2.59982
1	22	Shandong	2005	614.695	22.03	17.7616	1501.1	9.7982	23.39	162.006	111.713	1.2856	1.1775	1.0917	3.75047	1.32136	2.83834
1	22	Shandong	2006	746.428	23.44	20.5877	1837.74	11.0354	24.374	177.072	114.282	1.1373	0.9007	1.2627	4.26541	1.19012	3.58402
1	22	Shandong	2007	891.185	23.87	28.6914	2152.1	13.3908	27.5153	183.464	118.054	0.8842	0.725	1.2195	3.77131	0.86286	4.37071
1	22	Shandong	2008	976.718	25.11	28.8413	2298.14	10.0412	28.6756	228.56	128.206	1.0623	1.0623	1	4.0063	0.916624	4.37071
1	22	Shandong	2009	1053.01	27.48	31.865	2516.87	7.866	31.0109	208.355	128.767	0.9913	0.9913	1	3.97127	0.908608	4.37071
1	22	Shandong	2010	1222.83	30.39	34.6521	2734.7	13.5718	28.623	242.442	129.328	0.9941	0.9377	1.0601	3.94795	0.852037	4.63354
1	22	Shandong	2011	1363.01	34.1355	37.2438	3138.6	13.0549	33.3536	268.384	137.088	1.0736	1.0735	1	4.2384	0.914679	4.63376
1	22	Shandong	2012	1585.8	37.881	39.0309	4028.27	10.1962	36.7099	269.725	134.895	1.3684	1.3123	1.0427	5.79985	1.20037	4.83173
1	22	Shandong	2013	1766.98	37.53	41.6193	4335.85	12.7303	40.7121	261.094	132.736	1.0304	1.0117	1.0185	5.97622	1.21444	4.92099
1	22	Shandong	2014	1816.5	35.34	42.772	4592.4	13.2002	39.4931	251.434	130.613	1.0586	1.0031	1.0553	6.32647	1.21822	5.19322
1	22	Shandong	2015	1866.02	30.65	42.6958	4632.77	12.2782	36.9938	221.513	124.343	1.0182	0.9207	1.106	6.44164	1.12155	5.74349
1	22	Shandong	2016	1790.13	27.88	41.9056	4253.35	12.9589	39.6376	206.672	122.478	0.9323	0.8695	1.0721	6.00527	0.975248	6.15769
1	22	Shandong	2017	1632.3	21.8223	41.7333	4153.8	11.6049	43.821	232.299	129.214	1.025	0.9789	1.0471	6.15566	0.954718	6.44762
1	22	Shandong	2018	1648.39	19.7161	41.561	3984.27	11.6658	47.3689	247.166	133.995	0.9722	0.9464	1.0273	5.98451	0.903527	6.6235
1	22	Shandong	2019	1664.48	17.61	42.6553	3814.75	11.5733	53.6316	237.032	133.593	0.9415	0.9183	1.0253	5.63434	0.829676	6.79101
1	23	Shanghai	2000	770	5.45	12.292	585.72	11.5413	14.1593	100	100				1	1	1
1	23	Shanghai	2001	774.4	5.37	11.6224	687.83	9.4959	16.6654	99.9	96.7	1.277	1	1.277	1.27699	1	1.27699
1	23	Shanghai	2002	778.8	5.5	11.1145	717.206	11.5983	17.8876	101.498	93.2478	1.0936	1	1.0936	1.3965	1	1.3965
1	23	Shanghai	2003	783.199	5.95	10.6651	746.583	11.6769	20.4919	109.314	94.544	1	1	1	1.3965	1	1.3965
1	23	Shanghai	2004	787.599	5.635	10.6349	840.917	12.4308	24.0834	136.424	97.9475	1.1821	1	1.1821	1.65079	1	1.65079
1	23	Shanghai	2005	891.67	5.32	11.833	1007.1	10.1859	30.6731	169.302	99.6126	1.125	1	1.125	1.85712	1	1.85712
1	23	Shanghai	2006	915.293	4.945	12.14	1131.98	11.7484	33.608	187.756	100.21	1.1369	1	1.1369	2.11129	1	2.11129
1	23	Shanghai	2007	975.6	4.57	12.5236	1168.28	11.9154	36.5562	195.829	101.413	1.0291	1	1.0291	2.17273	1	2.17273
1	23	Shanghai	2008	1124.84	4.28	12.9073	1122.31	11.4613	36.9472	265.544	103.644	1	1	1	2.17273	1	2.17273
1	23	Shanghai	2009	1147.16	4.02	12.0037	1076.33	6.6954	37.8472	201.814	97.218	1.0493	1	1.0493	2.27993	1	2.27993
1	23	Shanghai	2010	1194.65	3.99	11.1002	1159.09	13.2419	16.5419	260.34	99.454	1.1866	1	1.1866	2.70542	1	2.70542
1	23	Shanghai	2011	1194.81	4.285	11.6144	1110.96	11.0134	43.592	306.94	102.338	0.8919	0.8919	1	2.4129	0.891876	2.70542
1	23	Shanghai	2012	1067.83	4.58	10.5736	1123.75	9.20389	43.2751	303.564	100.701	1.0975	1.0781	1.0179	2.64804	0.961576	2.75385
1	23	Shanghai	2013	940.848	4.48	10.1117	1136.54	12.4811	44.3793	274.422	98.8882	1.1514	1.04	1.1072	3.04901	1	3.04901
1	23	Shanghai	2014	960.165	3.85	10.1412	1160.38	12.1448	44.4624	257.682	97.8004	1.1814	1	1.1814	3.60222	1	3.60222
1	23	Shanghai	2015	967.548	3.78	10.0108	1115.67	10.9779	42.275	175.997	93.9862	0.9475	0.9363	1.012	3.41308	0.936289	3.64533
1	23	Shanghai	2016	943.934	3.51	9.46799	1007.28	10.7776	44.7883	160.685	92.8583	0.9262	0.6524	1.4197	3.16133	0.610869	5.17514
1	23	Shanghai	2017	915.844	3.22	9.46305	943.162	10.1998	48.4302	195.232	96.1084	0.9403	0.9345	1.0062	2.97257	0.570874	5.20704
1	23	Shanghai	2018	889.312	2.58	9.45811	911.494	11.9876	53.1372	228.812	97.7422	1.605	1.5656	1.0252	4.77105	0.893785	5.33803
1	23	Shanghai	2019	895.468	2.36	9.67392	858.942	12.205	76.2828	218.973	96.5693	0.9835	0.759	1.2957	4.69229	0.67842	6.91649
2	24	Shanxi	2000	171.78	18.93	13.6296	216.95	11.057	8.27981	100	100				1	1	1
2	24	Shanxi	2001	195.397	18.6	16.8709	275.713	6.054	9.25651	103.2	100.3	1.0267	0.7228	1.4205	1.02669	0.722774	1.42049
2	24	Shanxi	2002	233.306	18.92	22.38	346.01	10.6608	10.7098	114.552	103.941	0.946	0.946	1	0.971297	0.683776	1.42049
2	24	Shanxi	2003	287.118	20.15	25.9693	543.784	11.8842	11.8735	129.959	116.653	1.3544	1.1083	1.222	1.31549	0.757845	1.73583
2	24	Shanxi	2004	333.286	21.19	28.1734	658.214	9.24981	13.4107	149.453	135.434	1.1157	1.0399	1.0729	1.46775	0.788118	1.86234
2	24	Shanxi	2005	378.76	22.23	27.2288	821.082	7.1525	15.0822	169.151	149.248	1.2907	1.2499	1.0327	1.89444	0.98503	1.92323
2	24	Shanxi	2006	512.862	21.67	26.2842	968.28	8.96632	17.4275	176.729	150.741	1.2217	1.0603	1.1522	2.31435	1.04439	2.21598
2	24	Shanxi	2007	610.62	21.11	26.6454	1081.57	10.4018	19.6588	186.166	161.896	1.1019	0.996	1.1063	2.5501	1.04017	2.45161
2	24	Shanxi	2008	655.095	19.89	25.9028	1194.87	8.2239	20.9336	229.431	198.16	1.1364	1.1364	1	2.89799	1.18208	2.45161
2	24	Shanxi	2009	741.146	20.31	26.5426	1241.18	3.9049	19.409	233.607	198.893	1.0137	1.0137	1	2.93775	1.1983	2.45161
2	24	Shanxi	2010	820.536	20.73	29.0383	1415.37	12.1853	17.871	245.054	199.627	1.0457	0.9326	1.1213	3.07201	1.11751	2.74897
2	24	Shanxi	2011	870.758	20.45	29.9247	1679.31	10.0825	25.4244	260.247	214.599	1.1774	1.1774	1	3.6169	1.31573	2.74897
2	24	Shanxi	2012	1015.82	21.63	34.0675	1916.49	8.00089	26.1581	255.563	202.796	0.9983	0.9983	1	3.6107	1.31347	2.74897
2	24	Shanxi	2013	1114.73	21.705	35.8071	2199.82	10.61	30.6153	242.018	183.936	1.1534	1.1208	1.0291	4.16458	1.47218	2.82885
2	24	Shanxi	2014	1173.36	21.78	35.5346	2112.5	9.72412	32.7297	228.223	168.117	0.9358	0.9113	1.0269	3.89716	1.3416	2.90485
2	24	Shanxi	2015	1177.07	18.39	34.4629	1835.98	10.2782	33.6978	212.704	147.439	0.8609	0.8165	1.0543	3.35491	1.09543	3.06265
2	24	Shanxi	2016	1215.34	16.64	33.3912	1700.71	10.7285	34.8259	213.767	142.721	0.9277	0.8701	1.0662	3.11228	0.953133	3.26532
2	24	Shanxi	2017	1168.04	15.14	35.0258	1671.28	10.3194	43.2341	256.093	170.409	0.9576	0.9387	1.0201	2.98024	0.894721	3.33091
2	24	Shanxi	2018	1224.29	15.02	36.6604	1571.29	10.3459	48.0856	267.873	181.826	0.8826	0.8711	1.0132	2.63039	0.77938	3.37498
2	24	Shanxi	2019	1218	14.89	35.0026	1488.95	9.75811	48.6419	265.463	181.28	0.9785	0.9688	1.0101	2.57392	0.755037	3.409
3	25	Sichuan	2000	202.78	19.69	5.41568	237.62	10.4081	7.82285	100	100				1	1	1
3	25	Sichuan	2001	209.083	19.33	5.79327	274.058	10.6809	8.75524	100.2	100.4	1.0782	0.759	1.4205	1.07817	0.759014	1.42049
3	25	Sichuan	2002	204.27	17.76	6.26857	298.375	7.26445	9.72364	100.3	98.0908	1.0062	1.0062	1	1.08484	0.763706	1.42049
3	25	Sichuan	2003	259.62	19.49	7.05267	373.869	10.5097	10.8371	107.722	98.5813	1.1137	0.9114	1.222	1.20819	0.69603	1.73583
3	25	Sichuan	2004	297.377	19.41	8.80022	442.187	10.2131	12.7886	118.171	103.905	0.9479	0.8835	1.0729	1.1452	0.614926	1.86234
3	25	Sichuan	2005	334.228	19.33	9.36468	544.266	6.1356	14.531	135.897	108.061	1.1567	1.12	1.0327	1.32461	0.688741	1.92323
3	25	Sichuan	2006	342.174	19.39	10.701	657.903	11.797	16.1351	152.069	110.114	1.0578	0.9181	1.1522	1.40122	0.632326	2.21598
3	25	Sichuan	2007	421.912	19.74	12.0287	794.083	10.8237	17.0235	158.608	114.408	1.0738	0.9706	1.1063	1.50459	0.613717	2.45161
3	25	Sichuan	2008	417.473	19.22	12.2017	806.619	7.4894	18.9565	191.281	125.048	1.0014	1.0014	1	1.50667	0.614563	2.45161
3	25	Sichuan	2009	530.52	21.32	13.1995	1097.52	6.7636	20.7542	170.623	125.876	1.2578	1.2578	1	1.89507	0.77299	2.45161
3	25	Sichuan	2010	629.74	24.78	24.7715	1229.44	11.7418	23.7552	198.434	126.705	0.5938	0.5474	1.0849	1.12533	0.423111	2.65965
3	25	Sichuan	2011	745.735	24.03	24.6271	1459.25	10.6499	25.1124	219.865	135.955	1.1944	1.1944	1	1.34408	0.505361	2.65965
3	25	Sichuan	2012	847.079	24.73	27.912	1667.18	8.01689	26.8731	221.844	134.051	1.0091	1.0091	1	1.35632	0.509963	2.65965
3	25	Sichuan	2013	1032.22	25.43	29.7414	2042.19	10.6932	31.576	214.301	132.309	1.1509	1.111	1.0359	1.56103	0.566587	2.75514
3	25	Sichuan	2014	1091.31	23.96	31.3893	2253.29	10.1445	32.7	208.087	130.589	1.0755	1.0682	1.0069	1.67889	0.605219	2.77403
3	25	Sichuan	2015	1079.83	19.6	29.33	2377.48	10.355	32.3009	184.573	125.888	1.1658	1.093	1.0666	1.95728	0.661486	2.95891
3	25	Sichuan	2016	1179.35	17.29	27.2002	2548.76	10.2972	34.934	176.452	124.503	1.1757	1.0892	1.0794	2.30122	0.720494	3.19394
3	25	Sichuan	2017	957.464	14.355	27.1836	2050.23	9.76896	37.2538	199.39	132.595	0.7987	0.7658	1.043	1.83808	0.551766	3.33127
3	25	Sichuan	2018	984.347	11.42	26.0791	1923.46	10.1657	41.7705	213.547	137.369	1.0088	0.9889	1.0202	1.85431	0.54564	3.39841
3	25	Sichuan	2019	875.413	10.35	25.1081	1937.95	10.3656	44.4286	209.703	137.918	1.0643	1.0404	1.023	1.97355	0.567685	3.47648
1	26	Tianjin	2000	129.7	6.83	3.08361	203.84	11.4098	11.8681	100	100				1	1	1
1	26	Tianjin	2001	134.95	7.37	2.80198	263.114	12.0906	12.9534	98.4	95.9	1.4205	1	1.4205	1.42052	1	1.42052
1	26	Tianjin	2002	133.395	7.73	3.15029	292.8	10.472	15.3074	100.368	91.9202	1.0712	1	1.0712	1.52167	1	1.52167
1	26	Tianjin	2003	151.828	7.53	3.50591	402.299	12.3766	17.3836	113.516	94.1814	1.2346	1	1.2346	1.87866	1	1.87866
1	26	Tianjin	2004	191.092	8.26	5.95502	499.129	11.2435	18.821	134.29	98.0428	0.7747	0.7314	1.0592	1.45542	0.731437	1.98981
1	26	Tianjin	2005	229.369	8.99	6.93861	630.585	10.4092	21.3213	165.042	98.1409	1.1849	1.0706	1.1068	1.72451	0.783057	2.20227
1	26	Tianjin	2006	249.672	9.11	9.53933	907.786	10.9761	25.1006	184.682	98.7297	1.6119	1.277	1.2622	2.77971	1	2.77971
1	26	Tianjin	2007	304.172	9.23	11.3189	1229.13	12.0132	28.2956	196.132	100.211	1.5609	1	1.5609	4.33872	1	4.33872
1	26	Tianjin	2008	444.927	11.1	14.0726	1376.64	9.1235	32.5369	251.049	104.319	0.7874	0.7874	1	3.4163	0.787398	4.33872
1	26	Tianjin	2009	516.217	12.87	15.4878	1620.76	6.0083	35.0231	233.727	96.4953	1.0809	1.0809	1	3.69252	0.851063	4.33872
1	26	Tianjin	2010	599.046	12.48	16.9031	1864.87	12.5566	31.3988	260.606	101.417	1.1837	1.175	1.0074	4.37086	1	4.37086
1	26	Tianjin	2011	688.915	12.09	20.1294	2180.32	9.41644	36.9017	295.266	105.27	1.0615	1	1.0615	4.63949	1	4.63949
1	26	Tianjin	2012	759.133	14.7933	21.4618	2615.49	8.14989	49.1339	299.105	102.112	1	1	1	4.63949	1	4.63949
1	26	Tianjin	2013	799.01	14.8416	26.2547	3036.01	10.9898	46.7462	286.841	99.049	1.0524	1	1.0524	4.88264	1	4.88264
1	26	Tianjin	2014	838.886	14.89	24.3226	3505.63	10.0838	38.0629	278.236	95.3841	1.2765	1	1.2765	6.23288	1	6.23288
1	26	Tianjin	2015	889.916	14.64	22.3905	3758.43	10.6762	48.2519	227.319	86.1319	1.1659	1	1.1659	7.26663	1	7.26663
1	26	Tianjin	2016	940.946	12.14	21.4677	3711.24	10.6261	39.2227	211.861	84.3231	1	1	1	7.26663	1	7.26663
1	26	Tianjin	2017	898.083	11.14	22.3154	3570.25	10.0878	44.5811	248.301	91.4063	1	1	1	7.26663	1	7.26663
1	26	Tianjin	2018	727.882	11.14	23.163	3534.11	9.95447	43.9137	276.608	96.3422	1	1	1	7.26663	1	7.26663
1	26	Tianjin	2019	661.046	10.39	25.4994	3497.97	10.8836	44.0125	267.203	95.6678	0.9995	0.9956	1.0039	7.26289	0.995623	7.29482
3	27	Xinjiang	2000	30.7	1.5	1.21928	36.53	11.6174	14.6612	100	100				1	1	1
3	27	Xinjiang	2001	33.9574	1.66	1.25905	55.7069	12.6864	16.6289	96.5	96.3	1.5228	1.0396	1.4647	1.5228	1.03964	1.46474
3	27	Xinjiang	2002	40.9152	1.74	1.29882	69.2339	7.36865	17.7761	96.0175	93.7192	1.2756	1.2379	1.0305	1.94253	1.28698	1.50937
3	27	Xinjiang	2003	40.9649	1.76	1.25981	72.0156	11.9097	21.0392	116.469	107.833	1.0773	0.8541	1.2613	2.09265	1.09918	1.90384
3	27	Xinjiang	2004	51.5999	2.19	2.22079	91.7881	11.3572	22.2813	140.462	125.518	0.723	0.6739	1.0729	1.51305	0.740749	2.04259
3	27	Xinjiang	2005	62.0604	2.62	3.59763	117.608	8.9011	19.8136	185.41	146.354	0.7909	0.7659	1.0327	1.19673	0.567337	2.10937
3	27	Xinjiang	2006	91.841	2.815	4.02924	144.23	11.5627	21.4713	229.908	167.429	1.095	0.9503	1.1522	1.31041	0.539162	2.43046
3	27	Xinjiang	2007	107.169	3.01	4.19595	189.329	11.6639	27.2029	235.426	177.977	1.2605	1.1394	1.1063	1.65181	0.614311	2.68889
3	27	Xinjiang	2008	134.231	3.36	5.65389	274.207	7.5262	29.4205	294.753	207.165	1.0748	1.0748	1	1.77544	0.660287	2.68889
3	27	Xinjiang	2009	178.01	3.56	6.65094	303.796	3.0055	26.8299	241.698	214.552	0.9418	0.9418	1	1.67214	0.621871	2.68889
3	27	Xinjiang	2010	201.726	4.16	7.64799	410.752	10.3981	27.3588	332.576	221.939	1.2966	1.1827	1.0963	2.16809	0.735514	2.94773
3	27	Xinjiang	2011	243.02	4.68	9.7419	468.139	7.93734	35.3066	441.993	254.786	0.8985	0.8901	1.0095	1.94811	0.654683	2.97565
3	27	Xinjiang	2012	276.288	5.46	11.7605	561.087	6.77429	36.738	435.805	246.888	1.0196	0.9589	1.0633	1.9863	0.62775	3.16416
3	27	Xinjiang	2013	355.201	6.24	13.5804	599.688	8.34994	36.5598	420.988	238.247	0.8679	0.8465	1.0252	1.72385	0.5314	3.24398
3	27	Xinjiang	2014	381.747	6.08	13.3742	590.562	7.57384	38.432	408.358	229.193	0.9772	0.952	1.0264	1.68452	0.5059	3.32974
3	27	Xinjiang	2015	408.293	5.04	10.9065	469.783	8.60457	37.674	285.442	188.855	0.8637	0.8235	1.0488	1.45491	0.416629	3.49211
3	27	Xinjiang	2016	387.679	4.04	10.6478	471.973	9.7709	38.6136	264.034	178.468	1.1365	1.1102	1.0238	1.65357	0.462525	3.57509
3	27	Xinjiang	2017	374.532	3.8384	10.389	468.955	9.06379	41.8184	311.825	202.918	1.0333	1.0034	1.0298	1.70859	0.4641	3.68152
3	27	Xinjiang	2018	321.292	3.31	8.92671	441.802	8.33915	45.2217	350.491	225.645	1.1221	1.1017	1.0186	1.91721	0.51128	3.74983
3	27	Xinjiang	2019	306.029	3.15	7.46439	414.649	8.88863	47.9684	349.439	222.261	1.1189	1.0997	1.0174	2.14517	0.562274	3.81516
3	28	Yunnan	2000	62.64	4.95	3.18189	56.89	10.5052	10.9901	100	100				1	1	1
3	28	Yunnan	2001	64.7185	4.87	4.05428	62.9936	13.1278	12.3792	100.9	99.9	0.869	0.6118	1.4205	0.869024	0.611778	1.42049
3	28	Yunnan	2002	66.7995	5.05	5.96247	79.4686	11.5951	13.4824	99.7901	98.0918	0.8578	0.8578	1	0.745449	0.524783	1.42049
3	28	Yunnan	2003	97.468	5.95	6.65622	112.133	11.029	14.3008	103.582	99.4651	1.264	1.0343	1.222	0.942223	0.542807	1.73583
3	28	Yunnan	2004	117.101	6.315	8.78255	169.003	9.80121	15.3623	111.765	108.218	1.1423	1.0647	1.0729	1.07627	0.577913	1.86234
3	28	Yunnan	2005	136.923	6.68	10.9089	232.579	5.223	16.9661	122.159	113.088	1.1079	1.0729	1.0327	1.19245	0.620023	1.92323
3	28	Yunnan	2006	160.326	7.04	11.2595	260.414	9.70782	19.6519	130.466	118.29	1.0848	0.9415	1.1522	1.29358	0.58375	2.21598
3	28	Yunnan	2007	193.778	7.31	14.5548	359.753	10.1396	19.8039	139.077	125.032	1.0687	0.966	1.1063	1.38244	0.563892	2.45161
3	28	Yunnan	2008	204.253	7.62	14.5708	424.803	6.4281	20.2603	166.464	132.284	1.1795	1.1795	1	1.63062	0.665121	2.45161
3	28	Yunnan	2009	223.16	7.86	15.9437	468.112	4.5664	20.6045	157.101	131.988	1.0071	1.0071	1	1.64214	0.66982	2.45161
3	28	Yunnan	2010	244.294	8.1	16.1731	573.546	9.83341	21.3596	178.333	131.692	1.2187	1.1421	1.0671	2.00132	0.764994	2.61612
3	28	Yunnan	2011	253.954	8.36	17.8826	605.133	7.68714	27.5938	199.054	137.881	0.9563	0.9563	1	1.91386	0.731565	2.61612
3	28	Yunnan	2012	329.396	9.74	18.8448	771.002	6.28949	27.3036	201.386	134.986	1.2059	1.2059	1	2.30784	0.882162	2.61612
3	28	Yunnan	2013	353.965	9.99	19.8071	821.23	8.57252	29.1805	194.452	131.611	1.0118	0.9884	1.0236	2.33501	0.871967	2.67787
3	28	Yunnan	2014	378.535	9.16	17.1001	871.458	7.23707	29.3049	189.174	128.716	1.2489	1.2403	1.0069	2.91608	1.08149	2.69635
3	28	Yunnan	2015	363.786	7.07	17.2505	735.437	7.14836	29.7964	166.943	122.151	0.819	0.7748	1.0571	2.3882	0.837896	2.85024
3	28	Yunnan	2016	341.763	6.49	17.0441	682.984	7.30094	32.1256	159.036	119.219	0.9377	0.8556	1.096	2.23953	0.716903	3.12389
3	28	Yunnan	2017	333.717	6.15	18.4941	665.428	7.91115	35.2358	179.842	125.419	0.8976	0.8858	1.0133	2.01016	0.635033	3.16544
3	28	Yunnan	2018	325.935	5.81	21.5817	624.607	8.70667	39.6728	193.047	128.429	0.7993	0.7924	1.0087	1.6067	0.503198	3.19299
3	28	Yunnan	2019	318.242	5.49	24.1564	619.603	8.35459	46.152	189.892	128.429	0.8884	0.8725	1.0182	1.42735	0.439026	3.25117
1	29	Zhejiang	2000	55.94	4.19	1.87321	123.83	11.8547	15.1129	100	100				1	1	1
1	29	Zhejiang	2001	63.1225	4.22	1.87896	138.295	10.9518	16.9953	102	98.3	1.1725	0.9068	1.293	1.17251	0.906834	1.29297
1	29	Zhejiang	2002	69.2172	4.31	2.13668	168.274	11.8531	18.9213	105.978	95.2429	1.1854	1.0345	1.1459	1.38986	0.9381	1.48157
1	29	Zhejiang	2003	81.7037	5.25	2.30903	246.287	12.8544	19.9562	112.125	95.8524	1.457	1.066	1.3668	2.02508	1	2.02508
1	29	Zhejiang	2004	109.628	6.49	2.87925	354.47	9.96451	23.8245	128.383	100.645	1.1542	1	1.1542	2.33739	1	2.33739
1	29	Zhejiang	2005	136.831	7.73	3.76929	479.215	8.489	26.6285	148.282	102.96	1.0327	1	1.0327	2.41381	1	2.41381
1	29	Zhejiang	2006	204.266	8.65	4.3683	639.909	11.3195	24.436	162.814	106.872	1.1577	1	1.1577	2.79445	1	2.79445
1	29	Zhejiang	2007	222.662	9.27	5.25972	852.42	12.5343	26.1765	169.164	109.437	1.1063	1	1.1063	3.09159	1	3.09159
1	29	Zhejiang	2008	325.198	10.87	7.00649	1006.25	10.1815	29.9743	203.842	114.143	0.893	0.893	1	2.76069	0.892968	3.09159
1	29	Zhejiang	2009	374.77	11.04	7.68486	1080.56	7.8661	33.2191	186.923	114.591	1.0393	1.0393	1	2.86918	0.928061	3.09159
1	29	Zhejiang	2010	393.762	11.21	10.4601	1289.72	14.7184	32.844	212.905	115.038	1.0233	1.0074	1.0158	2.93598	0.934915	3.14037
1	29	Zhejiang	2011	394.329	13.02	11.9623	1396.65	10.8454	38.9512	229.086	120.79	0.9018	0.8807	1.024	2.64766	0.823345	3.21573
1	29	Zhejiang	2012	462.719	14.83	13.4645	1699.4	9.65429	38.4237	227.941	117.528	1.1661	1.0815	1.0783	3.08742	0.890417	3.46738
1	29	Zhejiang	2013	474.853	15.56	13.6187	1976.19	14.0389	41.5813	222.014	115.413	1.2029	1.1231	1.0711	3.71392	1	3.71392
1	29	Zhejiang	2014	472.308	15.24	14.6133	2118.58	12.8771	44.1401	218.462	114.028	1.0371	1	1.0371	3.85173	1	3.85173
1	29	Zhejiang	2015	437.337	12.86	13.7604	2115.34	12.4303	42.8498	200.111	109.923	1.1108	1	1.1108	4.27838	1	4.27838
1	29	Zhejiang	2016	412.193	11.9	10.7786	2024.81	12.743	38.4889	192.907	108.054	1.2232	1	1.2232	5.23332	1	5.23332
1	29	Zhejiang	2017	383.616	9.5	10.8091	2058.55	12.448	40.841	221.651	113.241	1.0189	1	1.0189	5.33197	1	5.33197
1	29	Zhejiang	2018	356.358	7.1	10.6027	1980.94	12.4538	51.463	239.383	117.091	1	1	1	5.33197	1	5.33197
1	29	Zhejiang	2019	338.084	6.71	10.5654	1896.19	12.4383	53.2543	236.031	115.803	1	1	1	5.33197	1	5.33197

## Sheet: Note
	Notes: 1. Please see Section 3.3 of the paper for data sources and processing of Varibales (K,L,E,Y,PK,PL,PE, and PY) 2. MEPI, EEC, and TC are dynamic indicators. So, their values miss in the first year 2000. Please see Section 3.1 for the calculation process.
